# Supplementary material for: Genome-Wide Screening for Novel Candidate Virulence Related Response Regulator Genes in Xanthomonas oryzae pv. oryzicola
Source: Front Microbiol. 2018 Aug 7;9:1789. doi: 10.3389/fmicb.2018.01789 (PMC6090019; doi:10.3389/fmicb.2018.01789)
Supplement: TABLE S1 — Two component regulatory system genes distributed in curtain Xanthomonas ssp. [file Table_1.XLSX]

## Sheet: S1. TCS genes in Xanthomonas
Supplimentary Table S1. Two component regulatory system genes distributed in some Xanthomonas ssp.
TCS genes in the genome of Xoc GX01*					The rearranged Xanthomonas TCS orthologous genes from P2CS Database**
Xoc GX01 ID	Gene name	Annotation discription	DNA sequence	Protein sequence	Xoc BLS256	Class***	P2CS description	Xcc ATCC339133	Xcc 8004	XooPXO99A	Xcv 85-10	Xac 306	Xal GPE PC73
GX_XOC0262	ntrB, glnL	two-component system sensor protein	ATGTTGACATTCTCCTCCATGCCATCGCTGGACAGTCTGGGTACGCCGGTGGCCTGGGCCGACCGCGAGGGTCGCCTGCTGGGCGTCAACCCGGCGTTCGCGCGCTGGCTCGGGGTCGGTGCCCGGCGGTTGGTCGAACAACCCCTGGCCGCGCTGGAAGTGCAGGGCGATGCGCTTGCACGCTTTCTGCTCAACGACGAGCGAGATGTGTTGCGTCTGCACCGACTGGCGCTGGGCCTGCCCAACGACGCGCCACGCTTTGCCGAAGGCTGGCTGTCGCGCCTGGACGACGGCGGCTGGTTGCTGGAAACCCACCCGGTCGACGAATTCCCCGCGCTGGATCCCACCCACGCCTTGCCCAATGCCTTGAGCGCCGCGCTCAAGGGGCTGGCGCACGAG…	MLTFSSMPSLDSLGTPVAWADREGRLLGVNPAFARWLGVGARRLVEQPLAALEVQGDALARFLLNDERDVLRLHRLALGLPNDAPRFAEGWLSRLDDGGWLLETHPVDEFPALDPTHALPNALSAALKGLAHELRNPLAGLKGAAQLLARRSAGRDEDERELLELIGTEIERLNTLLERLLSPTPARPHDRLNIHVVLERVLRLAEAEGGWSVQVQRDYDPSIPDILGDGDRLTQAVWNLVRNAFQAGATRVTLRTRVEHGQRIRDRVHAMSLRLEIIDDGGGVPEELAEHLFLPLVSGRAEGSGLGLALAQQVSREHHGTLTYRSRPGHTVFTLVLPELAGDHDKEYLHG	XOC_0296	HK	Histidine kinase, Classic contains 1 PAS_4,1 HisKA,1 HATPase_c	XCC0188	XC_0197	PXO_03565	XCV0191	XAC0207	XALc_3090
GX_XOC0263	ntrC, glnG	two-component system response regulator protein ntrC; nitrogen regulation protein NR(I)	ATGGCTGAGGCCGCCGCCGTATCCCACATCTGGGTTGTCGACGACGACCGGTCGGTCCGGTTCGTGCTGTCCACCGCCTTGCGCGATGCCGGTTACGCGGTGGATGGTTTCGACAGCGCTGCCGCCGCGCTGCAGGCGCTCGCTATGCGGCCCACGCCGGACCTGCTGTTCACCGACGTGCGCATGCCCGGCGAAGACGGCCTGACCCTGCTCGACAAGCTCAAAGCCAAACACCCGCAACTGCCGGTGATCGTGATGTCGGCCTATACCGACGTTGCCAGCACCGCCGGCGCCTTCCGCGGCGGCGCGCATGAGTTCCTGTCCAAGCCCTTCGACCTGGACGATGCGGTGGCGCTGGCTGCACGCGCGCTGCCGGATGCCGATGCGGGTGCCGACGAA…	MAEAAAVSHIWVVDDDRSVRFVLSTALRDAGYAVDGFDSAAAALQALAMRPTPDLLFTDVRMPGEDGLTLLDKLKAKHPQLPVIVMSAYTDVASTAGAFRGGAHEFLSKPFDLDDAVALAARALPDADAGADEIFATRLAEGSASLIGDTPAMQALFRAIGRLAQAPLSVLINGETGTGKELVARALHNESPRARKPFVALNTAAIPAELLESELFGHETGAFTGATKRHIGRFEQADGGTLFLDEIGDMPLPLQTRLLRVLAENEFFRVGGRELIRVDVRVIAATHQDLEALVEQGRFRADLLHRLDVVRLQLPPLRERRGDIAQLAENFLTMAGRKLDMLPKRLSSAALEDLRQYDWPGNVRELENVCWRLAALATADIIDVVDVEAALARGGRRHR…	XOC_0297	RR	Response regulator, NtrC family contains 1 Response_reg,1 AAA_5,1 HTH_8	XCC0189	XC_0198	PXO_03564	XCV0192	XAC0208	XALc_3089
GX_XOC0285		two-component system sensor histidine kinase	ATGCCCCGTTCGCTGCTCCGGCAACTGTTGCTGATCTGGATGGTGATCGTGGCCGCCTGTCTGGGCGTGGCCATGATGTTGTACGGCTTGTACCGGCAGACCGAGGGCGTGCGGCTGGAGGAGGCGCGCCAGCAATTGAGCGATCAATGCGCGCGCATCGTGCAACGCTATGCCGGGGCCAGCGAGGCGGCGCGTAGCGGCGACGATGGTGTGGGCCTGGCTGCGGTGGTGGTGCACCTGGTGCTGGCCGATGCGCCAGGGGTCGAAGGTGGGGTCTGGGACCTGCACAAAGGCTTTGTTGCCTACGCGTACCCGACCTACGACGGTAGCGATCACAAGACCGATATTCCCGACGCGGAATGGACCAATATCGTCAGCACGGCGCAGCAGAGCGTTAGC…	MPRSLLRQLLLIWMVIVAACLGVAMMLYGLYRQTEGVRLEEARQQLSDQCARIVQRYAGASEAARSGDDGVGLAAVVVHLVLADAPGVEGGVWDLHKGFVAYAYPTYDGSDHKTDIPDAEWTNIVSTAQQSVSEKKATQYRRNGRREVLLISACPLASNSAAWTMTRVPASKADAWRPLVIGMLLIFAMVAMSAIALGVLVRRWSQRLQRIQQALAADTETPHIPPTGTPELDRLGAAVNDYAQRNAQALAQTRRLADELSRHERLAALGRMTATVAHEIRNPIATMRLALENEIARRDATPDDAAHGELMLGQIRRLDGVVESLLGMVQPIRLQLETVVVQDWLTALLEPSLVPPGTPRPRLLLPAAPLRWTLDPQQLGRAVHNLLRNAAQHADPGSE…	XOC_0321	HK	Histidine kinase, Classic contains 1 HAMP,1 HisKA,1 HATPase_c	XCC0207	_	PXO_03966	XCV0231	XAC0225	XALc_2599
GX_XOC0286	ntrC family	ATPase AAA; sigma-54-dependent Fis family transcriptional regulator	ATGGCGTGCATCCTGATCATCGACGACGATGCGGCGTTTCGCACCACCTTGCAGGCCACCTTGCGCTCGTTCGGGCACACGGTGGTCGCGGCCGACAACGGGCCCGACGGTCTGGCGCGGCTGAGCGAAGGCGGGATCGACATGGCGTTCGTGGATTTCCGCATGCCGGGCATGGATGGCATCGCGGTGCTGCGCGCGCGCCTGGACGATGCGCAGGCGCGGCAGGTACCGCTGGTGATGCTCACCGCGCATGTGTCCAGCGGCAACACCATCGAAGCAATGACGCTGGGTGCCTTCGATCATCTGGTCAAGCCGGTGGGCCGCGCCGACATCGTCGAAGTGGTGGAGCGTGTGCTGCTGAGCCGCGCCGACGCACAGGCCGCAGCGACCGAAACGCCA…	MACILIIDDDAAFRTTLQATLRSFGHTVVAADNGPDGLARLSEGGIDMAFVDFRMPGMDGIAVLRARLDDAQARQVPLVMLTAHVSSGNTIEAMTLGAFDHLVKPVGRADIVEVVERVLLSRADAQAAATETPQAPHEDDDALVGHSPAMRTVHKHIGLAAASDLPVLITGETGTGKELAARALHRASPRAEAPFVAVNCAAIPLELMESELFGHRKGAFSGASSDRLGLIREADGGTLFLDEIGDMPLPMQAKLLRFLQEGEVTPLGGSGSQKVDVRVLAATHRDLAACVADGRFRSDLRYRLNVVPIELPPLRERGQDILLLAQHFLSTNAARAQSLSPAAQERLLAHRWPGNVRELRNVMQRSQVMVRGASIDAADLDEALAEAGEATADVASAMT…	XOC_0322	RR	Response regulator, NtrC family contains 1 Response_reg,1 AAA_5,1 HTH_8	_	_	PXO_03965	XCV0232	XAC0226	XALc_2598
GX_XOC0323		two-component system sensor-response regulator hybrid protein	ATGTTGGTCTCGAGCTGGATCCTGCTGCTGGTTTCCATCGGCTACGCAGCCCTGCTGTTCGGGGTGGCGTGGTGGGGCGACCGCCGTCCGCTGTACCCGGAGCGGCCGTGGCTGCGGCCGGCGGTCTATAGCCTGGCATTGGCGGTGTACTGCTCGTCGTGGACCTTCTACGGGGCGGTGGGCTCGGCGGTGCGCAACGGCATCGGCTACCTGCCGATCTATCTGGGCCCGCTGCTGTTGCTGCTGTTCGGCTGGCGCATCATCGAGCGCCTGGCGCTGATCGCCCGCGCCGAAAACACCGTGTCCATCGCCGATGTCATCTCCTCGCGCTATGGCCGTTCGCGCCGGCTGGCGGCGTTGGTGGCGGTGATCGCGCTGGTCGGCATCGTTCCGTACCTG…	MLVSSWILLLVSIGYAALLFGVAWWGDRRPLYPERPWLRPAVYSLALAVYCSSWTFYGAVGSAVRNGIGYLPIYLGPLLLLLFGWRIIERLALIARAENTVSIADVISSRYGRSRRLAALVAVIALVGIVPYLALQYKAVAMSLEVLTGHSSAGRGIFADPALYVALLMALFATLFGTRQVDATEHHRGMMLAIALESVIKLVAIVAVGLFTWLWSSDHQLHIADSARTLFEHTPSVGFISQTLLSFLAVICLPRQFHVAVVECSDVGDIRRARWLFGAYLVIISAMVVPIASAGIALFGKGSAVVDDAVVLALPLSQGNTVLALVAYVGGFSAATGMVIVASIALATMVSNDLVMPVLLRRRGSADARAAVASRVLWIRRVAILLLALTAYGYHRSVA…	XOC_0359	HyHK	Histidine kinase, Hybrid contains 1 PAS,1 HisKA,1 HATPase_c,1 Response_reg	XCC4076	XC_4167	PXO_02752	XCV4292	XAC4193	XALc_0085
GX_XOC0329	narL family	LuxR family transcriptional regulator; two-component system response regulator protein	ATGACCACCCTGCTGATTGCCGATGACCATCCCTTGTTTCGCGAGGCCTTGCGCGGGGCCGTGCAGCGGGTCATGCCGGGCGTGCAATTGTTCGAAGCCGACAACGTGGATGCGTTGTACACGCTGGCCGACGCGCAACCGGACGCGGACCTGCTGTTGATGGACCTCAACATGCCGGGCGCGCAGGGCTTCAGTGCGTTGGTGCACATGCGTTCGCTGCATCCGCAATTGCCGGTGGTGGTGGTGTCCGCACGCGAAGAGCCCACGGTGATGCGGCGGGCGATCGATCACGGCGCGTTCGGATTCATTCCCAAATCCGCTGACTCGGACACCATCGGTCGCGCCTTGGCCACCGTGCTGGACGGCGAGCGCTGGATCCCGGCCGAAGCGCAGAACCTG…	MTTLLIADDHPLFREALRGAVQRVMPGVQLFEADNVDALYTLADAQPDADLLLMDLNMPGAQGFSALVHMRSLHPQLPVVVVSAREEPTVMRRAIDHGAFGFIPKSADSDTIGRALATVLDGERWIPAEAQNLPPTDSEEREVGQRLRDLTPQQFRVLQMLGAGRLNKQIAYDLGVSEATIKAHVTAILRKLGVTNRTQAVLMAGKLAIDADGIVLPPPEDD	XOC_0365	RR	Response regulator, NarL family contains 1 Response_reg,1 HTH_LUXR	XCC4061	XC_4150	PXO_03258	XCV4276	XAC4180	XALc_0091
GX_XOC0538		two-component system response regulatory protein	ATGCATCCACCAGATCTCAAACACCTGATCAGCGACGCGCCGCGCGTGATGGTGGTCGATGGCTCCAAGCTGGTGCGCAAGCTGATCGCCGACGTGCTCAAGCGCGACCTGCCCAACGTGCAGGTGATCGGCTGTTCCAGCATCGCCGAAGCGCGTGAGGCACTGGAAGCGGGCGCAGTGGATCTGGTGACCACCTCGCTGTCGCTGTCCGATGGCGACGGCCTGACCCTGGCGCGCAGCGTGCGCCAAACCGCCGGGCAGGCCTATGTGCCGGTAATCGTGGTCTCCGGCGATGCGCAGCAGCATCTGGTGGAGCGCCGCTTCACCGAGTACGTCACCGATTATTTCGACAAGGCGCTGGGCCATGAAGCCCTGGCCACCTTCATCCGCGGCTACGTG…	MHPPDLKHLISDAPRVMVVDGSKLVRKLIADVLKRDLPNVQVIGCSSIAEAREALEAGAVDLVTTSLSLSDGDGLTLARSVRQTAGQAYVPVIVVSGDAQQHLVERRFTEYVTDYFDKALGHEALATFIRGYVQPEPVVGATVLYIEDSRVVAEATKRMLERQSLKVVHVLTAEDAFALLTAESLGRTERRIDVVLTDVTLKGELNGRDVVERIRIDFAYGKRRLPVLVMTGDTNPRNQSELLRAGANDLVQKPIEERLLVTKVLFQLRLARLEDQAVTL	XOC_0603	RR	Response regulator, FrzZ family contains 2 Response_reg	XCC3773	XC_3845	PXO_03713	XCV3951	XAC3826	XALc_2877
GX_XOC0614	algZ	two-component system sensor protein	ATGGCCCGGCCCGCGCCACAGATTGTCTGGATGCCGGACCTGTGCCGGCTGCCGCGGTTGGGCGCAATGCTGGGCCTGGCCGAACTGGTGGTGCTGGTCGTGACCCTGGTGCCCGATGCCGCCGCCGCGCGCAGCATCACCTTGGCGCGATTCGTCTCAGCCAGCGGTCTGGCGCTGTGGCTGGCGCTGGCGGTCAGTGTGTTGCTATGCGTGTTGCGGCCCAGGCTCTCGCGATTGCCGCCTCGGCTGGGCGGGCTTGCCGCATTGCTGATCGCCGCAGTGGTGGCGATGCTCGGCGCCGGCATCGTGCACGGCCTGTATGCCGTGCTTGGGCAGGCGCCGCTGGGCGCGCTGGTCGGCTTCTGGCGGTTCACCCTGGGCAGCGCGGGCACGGTGGTG…	MARPAPQIVWMPDLCRLPRLGAMLGLAELVVLVVTLVPDAAAARSITLARFVSASGLALWLALAVSVLLCVLRPRLSRLPPRLGGLAALLIAAVVAMLGAGIVHGLYAVLGQAPLGALVGFWRFTLGSAGTVVLITALALRYFYVSDRWEAQVQANARAEADALQARIRPHFLFNSMNLIVSLLRRDPVVAEQAVLDLSDLFRAALGAGEGVSTLRAECELAERYLAIESLRLGERLQVRWHRQEPLPWELPMPRLVLQPLVENAVLHGVSRMPEGGTLYLSLRQRGSQLQIRIVNPAPQPGTQLPLLAGAGHAQASISHRLAFQFGAGARMAASWAEGYYACEITLPLP	XOC_0680	PP	Phosphotransfer protein contains 1 His_kinase	XCC3513	XC_0647	PXO_04139	XCV0677	XAC0620	_
GX_XOC0615	algR	two-component system response regulatory protein	ATGACGGCCACGCAAGTGCGGGTGCTGATCGCCGATGACGAGCCATTGGCGCGCGAGCGCCTGCGCATGCTGCTGGGCGAGCATCCGCAGGTCGAGGTGATTGGCGAGGCTGAAAACGGCCAGCAGGTCGTGCAGCAGTGTGAACACCTGCATCCGGATCTGGTGCTGCTGGACATCGCCATGCCCGGTGTCGACGGCCTGGAAACCGCGCGCCTGCTGCGGCAGAGCCAGCCGCCGCCGGCGGTGGTGTTCTGCACCGCCTACGACCAGCATGCACTGTCCGCGTTCGACGCGGCGGCGCTGGATTACCTGATGAAACCGGTGCGCCCGGAACGCCTGGCCTCCGCCCTGGAAAAGGTCGCCACCTTCCTCGCCGGCCGCGCGCCCGGCACCGCGCCC…	MTATQVRVLIADDEPLARERLRMLLGEHPQVEVIGEAENGQQVVQQCEHLHPDLVLLDIAMPGVDGLETARLLRQSQPPPAVVFCTAYDQHALSAFDAAALDYLMKPVRPERLASALEKVATFLAGRAPGTAPRPMRTHLCARLRGSLRLIAIGDIRYLQAEEKYVIVHHTRGEDLIEESLKSLEDEFADRLVRIHRNCLVARDELVELRRSGDGQVHAVLRNVPQTLEVSRRCVASLRDQLRQL	XOC_0681	RR	Response regulator, LytTR family contains 1 Response_reg,1 LytTR	XCC3512	XC_0648	PXO_04138	XCV0678	XAC0621	XALc_2587
GX_XOC0676	sreK	two-component system sensor protein	ATGCCGACCGGTGCTTGGCCCCTGCAGCGAGCGGAAAGCGATCTAGCAATGCAAACAACGGTCCAAGCAGACAAATGGGATCGCTGGCGCCTGCCTCTTTCGGCGGTTGCCGTCTTCCTGATTGTGGTGGTGCCATCGTTGCTGCTGCAGCAGTTGGCACGCAATGCCAACCGCGCTGCGGTGTGGGTCTCGCACAGCCAGCAAGTGCAGGGGACCGCGCAGCGGCTGGAAGCGGCGATGCGCGATACCGAATCGGCGGCGTTGATGCGCGCGCACGGTGTGGAGCGCGAGGCGCTGCATGAGCGCATGCGCCGCGGGCGGAGCGAGTCGCTTGCCGCAGTGCAGCGGTTGATCGAATTGACCAGGGACAACCCCGCGCAGTTGGTGCGCATCGGACGC…	MPTGAWPLQRAESDLAMQTTVQADKWDRWRLPLSAVAVFLIVVVPSLLLQQLARNANRAAVWVSHSQQVQGTAQRLEAAMRDTESAALMRAHGVEREALHERMRRGRSESLAAVQRLIELTRDNPAQLVRIGRIQSTIERRLLLAERIAVTTSPEQIRFLINDMTVNNPIRVLMDDLQRAEGRLLALRNARAETERMHYALLSWAALAVQLLLLGTVTWLMQRQIRRRLVAEQEYLRASGRASSVLQTVREPIVLLDANQRIVLHNPAFAELYGLEERGNELMALEDVGEGVWRDTQIHQRLADVLLRGRELWDYEHEQRGADGVLRTMLINARRMPLPDTTDEDVVLMTVSDISLQKTAHMRIQELNRQMEGKVEQVSEVNRELEAFSYSVSHDLRAP…	XOC_0743	HK	Histidine kinase, Classic contains 1 CHASE3,1 PAS,1 HisKA,1 HATPase_c	XCC3436	XC_0728	PXO_04304	XCV0744	XAC0683	XALc_0829
GX_XOC0677	sreR	two-component system response regulatory protein	ATGACCGCCATCCGTACCATTCTTCTGGCAGAAGACAGCCCGGCCGATGCGGAAATGGCGGTCGACGCCTTGCGCGAGGCCCGTCTGGCCAATCCCATCGTGCACGTCGAAGACGGCGTGGAAGCCATGGACTATCTGTTGCGCCGGGGCATGTTCGCCGACCGCGAGGAAGGCCTGCCGGCCGTGCTGCTGCTGGACATCAAGATGCCGCGTCTGGACGGGCTGGAAGTGCTCAAGCAGGTGCGCAGCGACGAGACACTCAAGCGCCTGCCGGTGGTGATCCTGTCGTCCTCGCGCGAAGAAAGCGATCTGGCCCGCAGTTGGGACCTGGGCGTGAATGCCTACGTGGTCAAGCCGGTGGATGTGGATCAGTTCTTCAACGCGGTCAAGACGCTCGGC…	MTAIRTILLAEDSPADAEMAVDALREARLANPIVHVEDGVEAMDYLLRRGMFADREEGLPAVLLLDIKMPRLDGLEVLKQVRSDETLKRLPVVILSSSREESDLARSWDLGVNAYVVKPVDVDQFFNAVKTLGTFWAVINQAPELD	XOC_0744	RR	Response regulator, CheY family contains 1 Response_reg	XCC3435	XC_0729	PXO_04305	XCV0745	XAC0684	XALc_0830
GX_XOC0678	sreS	two-component system sensor-response regulator hybrid protein	ATGCCGCATGAGGGGGGCAATCTGGAGCAGTTGAAGATCCTTCTGGTGGAAGATTCACCAGAAGATGCCGAGCTGTTGTCCGATCAGTTGCTGGATGCCGGACTGGATGCGGCATTCGAGCGGGTGGACAGCGAGCCGTCGCTGCGCGTCGCGCTGGATGCGTTTCAGCCGGACATCGTGCTGTCGGATCTGAGCATGCCGGGCTTCTCCGGGCACCAGGCGCTGCGGCTGGTGCGCCAGAACGGTGCCACGCCTTTCATCTTCGTCTCCGGCACCATGGGTGAAGAGACGGCAGTCAAGGCGCTGCAGGACGGCGCCAATGACTACATCATCAAACACAACCCGACGCGTTTGCCGAGCGCGGTGATCCGTGCGATCCGCGAGGCGCGCGCCGATCTG…	MPHEGGNLEQLKILLVEDSPEDAELLSDQLLDAGLDAAFERVDSEPSLRVALDAFQPDIVLSDLSMPGFSGHQALRLVRQNGATPFIFVSGTMGEETAVKALQDGANDYIIKHNPTRLPSAVIRAIREARADLERQRVESELMRAQRLESLAMLAAGLSHDLRNILQPLLIVPDLLAGRTDDPQLRQLANVVAECGRRGHEMAESMLSFVRGSNKPREQVSIANLFQAVQMLLKSSLPDGVRLQMDTIVPDLTIEANYTELQQCLLNLGLNAIQAMPEGGRLILAADRYDASRVRMSVIDTGVGMSDETCARLFSPFFTTKADGTGLGLISCKRIIESYGGSIVVDSRLDEGTRFDMIVPMRAVSAVVTEAEQPLPLGHGQRILLVDGEATRLSLLGNA…	XOC_0745	HyHK	Histidine kinase, Hybrid contains 2 Response_reg,1 HisKA,1 HATPase_c	XCC3434	XC_0730	PXO_04306	XCV0746	XAC0685	XALc_0831
GX_XOC0716		two-component system sensor protein	GTGTCTCGGCAACAGCCCGACGGCCGCTGGCGCACCGTGGAATCGCCGCGTCGCCGCCTCTCTGGCGAGTTCAAGACCCATGTGGTACTGCTGTTCCTGGCCGGTCTGCTGGCCAACGTCCCACTGGCCTGGTGGTTTTCGCGGGCGCTGTCGGCACCGATCAAGCGCTTTGCCGAAGCCGCCGACCGCCTGGGCCGCAACCCCGATGCCGCCGCGCTGCAACGCACTGGCCCGCCGGAAATCGTACGCGCAGCCGATTCGTTCAATGCGATGCAGGCGCGCCTGAACCGCCTGATCAATGAACGCACGCACATGGTCGCGGCGATCGCGCACGACCTGCGCACGCCGCTGGCGCGGCTGTCGTTCCGCCTGGATGGCCTGCAACCACCGCTGCGCGAC…	MSRQQPDGRWRTVESPRRRLSGEFKTHVVLLFLAGLLANVPLAWWFSRALSAPIKRFAEAADRLGRNPDAAALQRTGPPEIVRAADSFNAMQARLNRLINERTHMVAAIAHDLRTPLARLSFRLDGLQPPLRDKALADIDEMKAMISAALDFIKNDRHRGERAPLDLRLLVESVVDNATDIGADAKLLPGPEITLDGDPLALRRAVMNLLENALKYGKRARLQLQRDGEDGVLWIDDDGPGIDPTQREQLLLPFVRGESSRNRDTGGIGLGLSVAHSIVLAHGGDLRLDNRARGGLRVTVRLPCMPERR	XOC_0783	HK	Histidine kinase, Classic contains 1 HAMP,1 HisKA,1 HATPase_c	_	_	_	XCV0783	XAC0729	_
GX_XOC0721		two-component system sensor protein	GTGAGCAAACCGGCGAGTCGCGGGCTGTCGATCTTTGCGCGGACCTTTGTGTTGTTGGCGGTAGCCCTGCTCACCGCCCAGGCGGTGGGCATCGCCCTGCTGGTGATGCACACCCCCGTGTATGAGCCGCCCGTGCATCCACCGGAAGTGGTGGCGCTGCTATCGACCCGCATGCCGGCCGGCACCCGGACCCTGAAAGTGCATGACTCGGCGCAGGCGCCCATGCCGCCGATAGGCCAGGTGCGCGACCCGTTCGCCGAAATGCTGCTTGCCCACTGGCTGGATGTGCCCGCAGCTCAGGTGCGGTTCTATCGCCACGCCAACGATCGCGAAGCGCCGCAGCCGGTCATGCTCCCGCCGCAGCGGTGGTCCACCCAGGAGCGCGCTGTCGATGCCGAG…	MSKPASRGLSIFARTFVLLAVALLTAQAVGIALLVMHTPVYEPPVHPPEVVALLSTRMPAGTRTLKVHDSAQAPMPPIGQVRDPFAEMLLAHWLDVPAAQVRFYRHANDREAPQPVMLPPQRWSTQERAVDAEGVADERAGAQGLPPFPHNWPRDGQPGALSGTGPGPDEMHGAWESERLTPGVPLLDGFTAALQQPDGRWRTVESPRRRLSGEFKTHVVLLFLAGLLANVPLAWWFSRALSAPIKRFAEAADRLGRNPDAAALQRTGPPEIVRAADSFNAMQARLNRLINERTHMVAAIAHDLRTPLARLSFRLDGLQPPLRDKALADIDEMKAMISAALHFIHNDSHRTPRSPLDFRLLVESVVDDARDTGADVSLHAGQAITLDGDPLSLRRMVMN…	XOC_0788	HK	Histidine kinase, Classic contains 1 HAMP,1 HisKA,1 HATPase_c	XCC3395	XC_0769	PXO_04422	_	_	XALc_0859
GX_XOC0722	ompR family	two-component system response regulatory protein	ATGTATCCGGCAGCCACCACCTTGCGCGGGCCAACCTCCACGCCACAGACGATGACCTCCATGGACCTGCAACCACCCTGCGTTCTCGTGGTCGACGACGACCCTGATCTGCGCAAGCTGATCGGTGAATTTCTGAACGCGCACGGCTACCAGGTGGACATGGCCGAAAACGTGGCGGAGATGCGCTCTGTCATGGCACAGCGCCGCCCGGACCTCATCGTACTCGACGTGATGATGCCGGGAGAAGATGGGCTGAGTGCAGCGCGCGCCCTGGCCAGCGAGCGCGGTTCACCTGCGGTCATCATGCTCAGCGCGCTGGGCAACGACACCGACCGCATCATCGGCCTGGAAGTCGGCGCCGACGATTACCTTGCCAAGCCCTGCAACCCGCGCGAATTG…	MYPAATTLRGPTSTPQTMTSMDLQPPCVLVVDDDPDLRKLIGEFLNAHGYQVDMAENVAEMRSVMAQRRPDLIVLDVMMPGEDGLSAARALASERGSPAVIMLSALGNDTDRIIGLEVGADDYLAKPCNPRELLARVRALLRRSQSSNEQSDQRGNVYEFAGWRLDVVRRDLRDPTGIFINLSDGEFALLRTFVEHPQRVLSRDQLLDCARGRDTDVYDRAIDSQISRLRRKINERVHTELIRTVRNEGYMLLPGVSRL	XOC_0789	RR	Response regulator, OmpR family contains 1 Response_reg,1 Trans_reg_C	XCC3394	XC_0770	PXO_04421	XCV0784	XAC0730	XALc_0860
GX_XOC0757	kdpD	two-component system sensor histidine kinase KdpD	ATGAACGACGCCCGCACCCAGCAAGCCGATGCCTTGATCGGCGAATTACAGCGCGAACACGGTGGGCGGTTGACGGTGTTCCTGGGTGCCGCGCCGGGGGTGGGCAAGACCTACGCCATGTTGTCGCGGGCGCGCGAGCGCCTGCGGCAGGGCATGGATGTGGTGGCCGGTGTGGTGGAGACGCACGGGCGCAGCGAAACCGCTGCGTTGCTGGAGGGTTTGCCGCTGCTGCCGCGCGCGCGCGTGAGTTACCAGGGCCGCATGCTGGAAGAACTCGATCTGGATGCATTGCTGGCACGCAAACCGCGGCTGGCCCTGATCGATGAGCTGGCGCACCGCAACGTGCCCGGCAGCCGCCATGAGCGGCGCTGGCAAGACATCGTGGAGTTGCTCGATGCC…	MNDARTQQADALIGELQREHGGRLTVFLGAAPGVGKTYAMLSRARERLRQGMDVVAGVVETHGRSETAALLEGLPLLPRARVSYQGRMLEELDLDALLARKPRLALIDELAHRNVPGSRHERRWQDIVELLDAGIDVYTTVNIQHLESLNDIVLRITGVRVSETVPDAVFDRLRDIVLVDLPPRELIERLQQGKVYLPEQATQALQAFFSPSNLTALRELAMQTAADRVDSDLRDTQAARGLPGTAALRRRVVVAIDGRGSSDYLVRVARRLSERRDAPWTVVTVQTRTVTDAAWQLEIDRAFALTRRLGGDTSLLHGTNVADALLDFALQNGISTLVLGRTRERPLARMFNRTLTQQLLQRGAHYELVIVSSADARARARQRWRHPRQWLQRYDLVFA…	XOC_0825	HK	Histidine kinase, Classic contains 1 HisKA,1 HATPase_c	XCC0705	XC_3529	PXO_04384	XCV0811	XAC0759	XALc_2829
GX_XOC0758	kdpE	two-component system response regulator protein	ATGCCGACTGACCTCACTGCCATCCCGCCCGCCCGTGTGCTGATCGTCGACGACGAGCCGCAGATCCGCCGTTTTCTCGATATCAGCCTGCGTGCGCAAGGCTACCGCGTGCTGCAGGCCGGCACCGCCGAAGAAGGCCTGGCCTTGCTGGCCGGGCAGGGCGCCGAACTGGTGGTGCTGGACATCGGTCTGCCGGACCGCGACGGCCACGAGGTGCTGCGCGAGATTCGTCAGTGGTCCAACGTGCCGGTGATCATGCTCACCGTGCGTGCCGGCGAAACCGAAAAGGTCGCCGCGCTCGATGCCGGTGCCAACGATTACGTCACCAAACCCTTCGGCGTGCAGGAATTGATGGCACGCATCCGCGCATTGCTGCGTCAGGCCGGTGCCGGCAGCACG…	MPTDLTAIPPARVLIVDDEPQIRRFLDISLRAQGYRVLQAGTAEEGLALLAGQGAELVVLDIGLPDRDGHEVLREIRQWSNVPVIMLTVRAGETEKVAALDAGANDYVTKPFGVQELMARIRALLRQAGAGSTVEESVFDDGRLHIHLGLREVTLNGEAVPLSRKEYALVALLLKHAGRVVTQPQLLRELWGPTHEEDTHYLRILVGKLRQKLQDDAAAPHYIVTEPGVGLRFIGVTR	XOC_0826	RR	Response regulator, OmpR family contains 1 Response_reg,1 Trans_reg_C	XCC0706	XC_3528	PXO_04383	XCV0812	XAC0760	XALc_2828
GX_XOC0833	colR, detR	two-component system response regulator protein	ATGTTTCACAAAGCTGAAGACCGAGGAAAGTCCATGCGTCAGACCAAGGAAACGTCCGGCCTCGTGCTGGTCGTCGAAGACAACCGCAATATCTCCGAAATGATCGGCGAATACCTGGAAGGCCGTGGCTTCGAGGTCGACTACGCGCAGGACGGCCTGGATGGTTACCGTCTGGCCGCCGAGAACAGCTACGACGTGGTCGTACTGGATCTCATGCTGCCACGGCTGGACGGCATCGAGGTGTGTCGCCGCCTGCGTAACGACGCACGCAAGTCCACGCCTGTGTTGATGCTGACCGCCCGCGATACGCTGGACGACAAGCTCACCGGCCTGGGCTTCGGCGCCGATGACTACCTGACCAAGCCGTTTGCGATTCAGGAGCTGGAAGCGCGCCTGCGT…	MFHKAEDRGKSMRQTKETSGLVLVVEDNRNISEMIGEYLEGRGFEVDYAQDGLDGYRLAAENSYDVVVLDLMLPRLDGIEVCRRLRNDARKSTPVLMLTARDTLDDKLTGLGFGADDYLTKPFAIQELEARLRALIRRERRQVGSEVLKVADLVLDPVSMRATRAGTELQLSPIGLRLLTILMRESPRVVTRQEIEREIWGNGLPDSDTLRSHLYNLRKIIDKPFDRPLLHTVQSAGYRIADIAQPMA	XOC_0901	RR	Response regulator, OmpR family contains 1 Response_reg,1 Trans_reg_C	XCC0779	XC_3452	PXO_04659	XCV0887	XAC0834	XALc_2773
GX_XOC0834	colS	two-component system sensor protein	ATGCCACACGGGCTCCCGCGAAAAATACGTCTCGCCTTCCTGCTGCAGGTCGCGTTGGCGAGCCTGGCCCTCGTGCTGGCCGGGTATCTGGTGTCGTTCGTCATCAAATACAGCCTGGTGCGCACCGTGCTCGCCGACGAGGCGATGCATTTCTGGCAGATGCAAAAGAGCGTCCCGGACAACCGACCGCCGAACACGCGCAACATCCAGGGGTATTTTTCGCCCGCCGGCACTGCTGCCGATACCGCGCCGGCCGCGCTGCGTACGCTGTCGCCGGGTTTCAGCGAAGTCGCTGCCGCCGATGCGCTGGTGTATGTCGATCAACGCCCGGAGGGACGGCTGTATCTGGTGTTTCCGCGCTCGCGTGCGGCGCATTTGACGCTGTGGTTCGGCGTGGTG…	MPHGLPRKIRLAFLLQVALASLALVLAGYLVSFVIKYSLVRTVLADEAMHFWQMQKSVPDNRPPNTRNIQGYFSPAGTAADTAPAALRTLSPGFSEVAAADALVYVDQRPEGRLYLVFPRSRAAHLTLWFGVVPAIVVLLAIYGVSWFTYRVSKRLVSPISWLARRVSQWDPRNPDVDELAPERLPAELQGETRQLAAALHALGRRVSEQVARERNFTRDASHELRTPLTVIRVASDMALADDELSTRTQRSLRRIQRAGHEMEAVIDAFLILAREAEVDPQCENFDVAELATEEVESARELLGGKPVSLRMVGNRSLQMFAPPRVMRVVLSNLLRNACAYTDTGSIDVEVTHDRIVVRDTGIGMSQEARARAFEPFFRADPTRPQGTGLGLSIVRRLC…	XOC_0902	HK	Histidine kinase, Classic contains 1 HisKA,1 HATPase_c	XCC0780	XC_3451	PXO_04658	XCV0888	XAC0835	XALc_2772
GX_XOC0882	cheY family	two-component system response regulator protein	ATGCGGTCCAATCCGGACTTGCGCCATGAATGCATTGGCGGTGCGTTGGAACGATTGGCCGATCACCCGCAAGAGCCTGGCGGTTGTCACATTGCCGTTGCTGGCCGTCGCATTGATGGCGACCTGTTGCAACGCGAAGGTTTCCAGCAAGTGATTGCCACCACCGATCCGCTGCGGGTGATGGGGCTGGTCTGGGCGTTTGCACCGGACCTGATCCTGCTGGATCTGAAAATGCCGGAACTGGACGGCGACGCGTTGCTGGAACAGCTGGCGCGGCGATCGGACCCCGGCCAGTTCCTGCCAGTGATCGTGCTCACCGCCGACCCCAGCCGCAGCGCACGCCACCGTGCCCTGGGCCTAGGCGCCAAGGACTTCTTGACCAAACCGCTGGACACCTTC…	MRSNPDLRHECIGGALERLADHPQEPGGCHIAVAGRRIDGDLLQREGFQQVIATTDPLRVMGLVWAFAPDLILLDLKMPELDGDALLEQLARRSDPGQFLPVIVLTADPSRSARHRALGLGAKDFLTKPLDTFEVALRVWNVAETTVLFKRLRALAAPDATPPGWRRQS	XOC_0950	RR	Response regulator, CheY family contains 1 Response_reg	XCC0824	XC_3406	PXO_04606	XCV0933	XAC0896	_
GX_XOC1040	phoR	two-component system sensor protein PhoR	ATGCCTCAACACATCCGTACCGCCTGGCTCAAGACGCTTGGCACCCTTGCGTTATTGTTGGGCGCTGCCGTCGTCGCTGGCGTGCTGATCGGGCATGTGTGGATGGCGCTGACGCTCACCGCGCTGGGCGTGCTGGCCTGGCACTACTGGCGGCTGCGCCAGGTGCTGCGGCGGCTCACCGCGCGTCAACGGGCCGAGCCAGCCGCCGGTATCGGTGCCTGGAACGAACTGGACCGCCTGCTGTATCGCAGCCAGGCCGAAATGCGCGGGCGCAAGCGGCGCCTGATCGAGATGTTGCGCACCTACCGCGCCGCGGCGCAGGCGCTGCCGGATGCGGTAGTGGTGGTGGATCGCAACAGCCAGCGCGTGCAGTGGTTCAACAAGGCGGCGGGCGGTTTG…	MPQHIRTAWLKTLGTLALLLGAAVVAGVLIGHVWMALTLTALGVLAWHYWRLRQVLRRLTARQRAEPAAGIGAWNELDRLLYRSQAEMRGRKRRLIEMLRTYRAAAQALPDAVVVVDRNSQRVQWFNKAAGGLLGLHHPGDMGVSVVERLQPLPLAHWLAAGRNAEPMLDAASPADPDLRLNLRLIPYSDDYLLLVARDVSKLLRLEQVRRDFVANVSHELRTPLTVVHGYLDMLDPEDFPESGPMLAEMRKQSQRMAQLVEDLLTLSRLESQEELGEEHVAMAPMLSTLRREAEAHSQGRHTVEVIDEAGVDLLGSNKELHSAFSNLVTNAVRYTPCGGSVTIRFVREGDGAALAVRDTGYGIPASHLPRITERFYRVSSSRSRESGGTGLGLSIVKH…	XOC_1116	HK	Histidine kinase, Classic contains 1 HisKA,1 HATPase_c	XCC0962	XC_3273	PXO_02493	XCV1071	XAC1041	XALc_0574
GX_XOC1041	phoB	two-component system response regulator protein PhoB	GTGCAGAAACGCATTTTGATCGTCGATGACGAACCCGCGATCCGCGACATGGTGGCGTTCGCGCTACGCAAAGGCGAGTTCGAGCCCATCCATGCCTGCGATGCCCGCGAGGCGCAGACCGCCATCGCCGACCGCCTGCCGGATCTGATCCTGCTGGACTGGATGTTGCCGGGCACCAGCGGGCTGGACCTTGCGCGGCGCTGGCGCAAGGAGCAGCTGACCCGCGAGATTCCGATCATCATGCTGACCGCGCGCGGTGAAGAAAACGACCGCGTCGGCGGCCTGGAAGCCGGCGTCGACGATTACGTGGTCAAGCCGTTCTCGGCACGCGAGCTGCTGGCACGCATCCGCGCGGTGATGCGGCGCACCCGTGAAGACGACGAAGACGGCAGCGTGGCG…	MQKRILIVDDEPAIRDMVAFALRKGEFEPIHACDAREAQTAIADRLPDLILLDWMLPGTSGLDLARRWRKEQLTREIPIIMLTARGEENDRVGGLEAGVDDYVVKPFSARELLARIRAVMRRTREDDEDGSVAVGRLRIDGAAHRVFAGDAPVPIGPTEYRLLHFFMTHPERVYTRTQLLDHVWGGSVYVEERTIDVHIRRLRKTLEPFDLENMVQTVRGSGYRFSSAT	XOC_1117	RR	Response regulator, OmpR family contains 1 Response_reg,1 Trans_reg_C	XCC0963	XC_3272	PXO_02492	XCV1072	XAC1042	XALc_0575
GX_XOC1049	cvgSY	histidine kinase-response regulator hybrid protein	ATGAGAGACCGATATCACCAGATCGTGGCACTGTCGCGCGATTGCATCAAAGAAATCGATCTGGATGGGCGAATCACGTCGGTCAACGTCAACGGGCTCGCCGGAATCGGTGCCTCGTCTGCGGACCACGTGATCGCTCGGCCATGGCGCGAGCTTTGGCCGAGCGAGGCCGCCGAGATGGTGGATGCGGCCATGGCCGAGTCGGCGAAAGGCACCGTCCAGGAATTCGAAGCCAGCTGCGTGAACCTGGCCGGTGTGCGCCAGACCTGGCACGTCGTCACCAGCCCGTTGTTCGACGAGCGAGGCAAGGTCGAGGCGATCCAGGCAGTAAGCAAGAATGTCTCAGACCGCCGCGCGCTGGAGGCCGACTTTCATACGCTGGACAGCATCCTGGCGGCA…	MRDRYHQIVALSRDCIKEIDLDGRITSVNVNGLAGIGASSADHVIARPWRELWPSEAAEMVDAAMAESAKGTVQEFEASCVNLAGVRQTWHVVTSPLFDERGKVEAIQAVSKNVSDRRALEADFHTLDSILAAERALSTSAMMLARARETSLATELHSLRGSDIPPSLSSTSVWSPIPDPEEIGREEAFFRRADHRLPARSRGRHADQRPVPTAWLQ	XOC_1129	HyHK	Histidine kinase, Classic contains 1 PAS_4, 1 HisKA_MA, 1 HATPase_c,	XCC2054	XC_2129	_	XCV1079	XAC3292	XALC_2590
GX_XOC1120	pilH	PilH family regulatory protein; twitching motility two-component system response regulator PilH	ATGGCACGTATTTTGATCGTCGACGACTCGCCGTCGCAGCTGCTGGGGATTCAGCGCATCGTCGAGAAGCTGGGGCACGAAATCATCATCGCCACCGATGGGGCCGCCGGCGTAGAAGCGGCCAAGGAATCGCTGCCCGATTTGGTGCTGATGGATGTGGTGATGCCTAACCTCAACGGGTTCCAGGCCACACGCACGCTCAAGCGCGATCCCACCACCCAGCACATTCCGGTGATCCTGGTCACCACCAAGGATCAGGACACCGACCGCATGTGGGGCATGCGCCAAGGCGCCCGCGCTTACATCACCAAGCCGTTCTCAGAAGATGAATTGCTGGAAGTGATGGAGCGCGTGTTCAATCAGAAAGACGAACCGCCGAAAGCATAG	MARILIVDDSPSQLLGIQRIVEKLGHEIIIATDGAAGVEAAKESLPDLVLMDVVMPNLNGFQATRTLKRDPTTQHIPVILVTTKDQDTDRMWGMRQGARAYITKPFSEDELLEVMERVFNQKDEPPKA	XOC_1208	RR	Response regulator, CheY family contains 1 Response_reg	XCC1049	XC_3197	PXO_02637	XCV1174	XAC1154	XALc_0653
GX_XOC1197	colR, raxR	two-component system response regulator protein	ATGCGGCTGCTGGTCATTGAAGACAACCGCAATATGGTTGCCAACCTGTTCGACTACTTCGAAGCGCGCGGGTATACCCTGGACGCCGCGCCCGACGGCATCACCGGCCTGCACCTGGCCACCACCCAGCACTACGACGCCCTGATCCTGGACTGGATGATGCCGCGCATGGATGGGCAGGAAGTGCTGCGCCGGCTGCGCGAACAGCACCAATCCGAGCTGCCGGTGATCATGCTCACCGCGCGCGACGAACTGCCGGACAAGATCGCCGGCTTCCGCGCCGGCGCCGACGACTACCTGACCAAACCCTTCGCACTGCCCGAGCTGGAAGTGCGCATCGAAGCCTTGCTGGCCCGCGCGCATGGCCGTCGTCGCGGCAAGCTGTTGCAAGTGGCCGAC…	MRLLVIEDNRNMVANLFDYFEARGYTLDAAPDGITGLHLATTQHYDALILDWMMPRMDGQEVLRRLREQHQSELPVIMLTARDELPDKIAGFRAGADDYLTKPFALPELEVRIEALLARAHGRRRGKLLQVADLRLDLATLEATRAGQVLHLYPACRKLLEVLMQASPAAVTRQRLEQSLWGDDPPDGDMLRSHIYELRRSVDGPFAEKLIHTLPRLGYRLAQLDAAEAPGAGDSSDV	XOC_1286	RR	Response regulator, OmpR family contains 1 Response_reg,1 Trans_reg_C	XCC1120	XC_3126	PXO_04469	XCV1253	XAC1221	XALc_0890
GX_XOC1198	colS, raxH	two-component system sensor histidine kinase	ATGTCTAAGCAGCGCCCCTTGGGTCTCCGCGTGCTGGTGTGGTTGTTCGGCTACTCGCTGTTGATGACGCTGGCGGTGTTCGGCACTGCGCAGTACCTGCACGAACGCGCCGAACACGGCGTGTGGCGCTCGCTGCTGAATTCCGAGCTCGACAGCATTCTCGAGCGTAGCGTGCAGAACCCGGATTACCACTGGCAGGACTCGGACACCTTGCGGCTGTATCGCATCGACGACGTCGCGTACACACCACCGGTCTTGCGCACCCTGCATCCGGGCTTGCACGACGGCCTGGAAATCGCCGGCCGCCAGAGTGCGGTGATGGTGCGCGACACCGCGCATGCCGGCCGCCTGGCGCTGGTGCTGGACATCACCGATTTCGAAGCGCTGGAAAAATTCCTG…	MSKQRPLGLRVLVWLFGYSLLMTLAVFGTAQYLHERAEHGVWRSLLNSELDSILERSVQNPDYHWQDSDTLRLYRIDDVAYTPPVLRTLHPGLHDGLEIAGRQSAVMVRDTAHAGRLALVLDITDFEALEKFLTRWMLAAGIALIGITLLMGSYAMARLVRPLAELARGIGRLRPEQRAQQIAVGPQGSAELHVIADALNDYLERNSQFVDRERAFIDSTSHELRTPIAVIGNAVELALEQPGTPPAVRHQLQRIAQTSASVEQLITLLLVLAKDPGRLMRSGDSLRLDQLLPEIVADHTHLCADKDLQLVVEEPLPACSLVAPVAIVQTAIGNLLRNAIENSGRGIIRISLSAPGVVRIADPGHGMTPEEISAIYMRLARGNARQGSGIGLELIGRLC…	XOC_1287	HK	Histidine kinase, Classic contains 1 HAMP,1 HisKA,1 HATPase_c	XCC1121	XC_3125	PXO_04467	XCV1254	XAC1222	XALc_0891
GX_XOC1205		two-component system sensor protein	ATGTTGGGATATCTCAGTCATACGCGCGTCCTGCGCTTCGCCGGCCTGTTCACCTGGGCGATGATCGTGATGCCGTTGGTGTACACGTACTGGCCGCCGGCCGAAGATGGCGCCCACCGCAGCGTGGCCGAGGCGGTGATGATGTCGGCGTTCTTCATCGGCTTCGGTGCCAGCTACTTCTGGCTGACCCGCGGTTTGAACAGCGGCGGTCACGCGCACTGGTACGACCGGCTGATCCTGCTGCTGCTCACCATCTGCGCGCTGGCGGTGAGCTATCTCAGTGGAACCGGGCTCGGCAGCATCCTGATGATGGTGGCGGCCGGGGTGATCCCGTGGCTGCTGCCGCTGCGCGTGGGCGTGCTGTGGCTGGTGCTGAGTCAGTTGGCGGTGCTGCCGGTG…	MLGYLSHTRVLRFAGLFTWAMIVMPLVYTYWPPAEDGAHRSVAEAVMMSAFFIGFGASYFWLTRGLNSGGHAHWYDRLILLLLTICALAVSYLSGTGLGSILMMVAAGVIPWLLPLRVGVLWLVLSQLAVLPVFYYLRPDFTLFAALMQSLLYGGFSMFIFVTSLVARQQTDAREEQRRLNAELRATRALLAESARINERTRISRELHDLLGHHLTALSLNLEVAGHITEGQAQEHVRQAHTLAKLLLTDVREAVSHLRDSGAIDLEAALRPLVTQVPSMDIHLDIAQPLTLDDPERAHVLLRCTQEIITNAVRHAGARNLWIQVRRDADTVLIDARDDGHGADAVAPGNGLRGMRERLNQYGGKLEIQTRRGDGFGLRIAVPGAPALMPAAVTQGVL	XOC_1294	HK	Histidine kinase, Classic contains 1 HisKA_3,1 HATPase_c	XCC1127	XC_3118	PXO_04460	XCV1260	XAC1228	XALc_0897
GX_XOC1206	narL family	LuxR family transcriptional regulator; two-component system response regulator protein	ATGATCCGTGTGTGCCTGGTCGACGATCAAACCCTGGTGCGCCAGGGGATCCGCTCGCTGTTGGCGCTGGACGACGGGATCGAAGTGGTGGCCGAGGCCTCCGACGGCAAGCAGGCGGTGGAGCAGATTCCGCAGATCCAGCCGGACGTGGTGCTGATGGACATGCGCATGCCGGTGATGTCCGGCCTGGAAGCGCTGCAGATGCTCTCGCGTAACGGCACGCTGCCGCCGACGATCATCCTGACCACCTTCGACGACGACCAGCTGGTGCTGGCCGGGCTCAAGGCTGGCGCCAAGGGCTATCTGCTCAAGGACGTCTCGCTGGAACAGCTGGTTGGTGCCATTCGCACCGTGGCCGACGGCGGCTCGCTGGTGCAGCCGGCGGTGACCCAGCGCCTG…	MIRVCLVDDQTLVRQGIRSLLALDDGIEVVAEASDGKQAVEQIPQIQPDVVLMDMRMPVMSGLEALQMLSRNGTLPPTIILTTFDDDQLVLAGLKAGAKGYLLKDVSLEQLVGAIRTVADGGSLVQPAVTQRLLSGLEHMRNEFVSLDRPDPLTDRETEILRLMASGFSNKEIANSLGVAEGTIKNHVSNILSKLGVRDRTRAVLKAFELQLV	XOC_1295	RR	Response regulator, NarL family contains 1 Response_reg,1 HTH_LUXR	XCC1128	XC_3117	PXO_04459	XCV1261	XAC1229	XALc_0898
GX_XOC1459	cheB1	two-component system response regulatory protein	ATGACCCAAGGATTCACCGTGTCGACAGCGCTCAACCACCCCTCTGCCAGCCCGACCGCCAGCCCCAACACCATCAAGGCCCTGGTGGTCGACGATTCGGCGGTGGTGCGCCAGGTACTGGTGAACGTGCTCAACGACGCGGCCGATATCGAGGTGATCGCCACCGCCGCCGACCCGTTGCTTGCGATCGAGAAGATGCGCAAGCAGTGGCCGGACGTGATCGTGCTGGATGTGGAAATGCCGCGCATGGACGGCATCACCTTCCTGCGCAAGATCATGAGCGAGCGGCCCACGCCGGTGGTGATCTGCTCCACGCTCACCGAAAAAGGCGCGCGCGTCACCATGGATGCGCTGGCCGCCGGCGCAGTGGCGGTGGTGACCAAACCTCGGCTGGGGCTC…	MTQGFTVSTALNHPSASPTASPNTIKALVVDDSAVVRQVLVNVLNDAADIEVIATAADPLLAIEKMRKQWPDVIVLDVEMPRMDGITFLRKIMSERPTPVVICSTLTEKGARVTMDALAAGAVAVVTKPRLGLKQFLTDSADELVATVRSAARANVKRLAARVTAAPLEAEVKHTADVILPAQNVRALAQTTERIVAIGTSTGGTQALEEVLTALPRMCPGIVIVQHMPEKFTAAFAARLNGLCQIAVKEAANNDRVMPGRALIAPGGKHLLLRRSGAQYFVEVLEGPPVNRHRPSVDVLFRSAARAAGSNALGIIMTGMGDDGAAGLLEMRQAGARTVAQDEQTSIVFGMPKEAIKRGGADRILPLGAMAREIVTQLQ	XOC_1588	RR	Response regulator, CheB family contains 1 Response_reg,1 CheB_methylest	XCC2705	XC_1409	PXO_04755	XCV3025	XAC2870	_
GX_XOC1461	vieA1	diguanylate phosphodiesterase; two-component system response regulatory protein with EAL domain	ATGCGCCCTGCCCTTCTCTCCTGCAACTGCATGCTGGCCGGCCCGGTCCTGGTCGTGGACGACAGCGTAGTCCAGCGCGAACACGCCATGGCGCTGTGTCGCCAGCTCGGCGCCAGCGTGGTCGACGGTGCAGCCGACGGACATGCAGCGTTGGCGTGGCTGACGCGTACCGATGCGCCATCGCTGTTGCTGGTGGACCTGGAAATGCCGGGCATGGACGGCGTGCAGTTGCTCGACGCGCTGGCGCGCGGCAAATACAGCGTGCCGGTGGTGGTGGTGTCGCAACGCGGCGGCACCCTGATCGATGCGGTGATGCAACTCAGCCGCAGCGCCGGCGTGCGCGTGCTGGGCGGCATCGAAAAACCGATGAACCTGCAGGACCTGGCCACCGTGCTGGAT…	MRPALLSCNCMLAGPVLVVDDSVVQREHAMALCRQLGASVVDGAADGHAALAWLTRTDAPSLLLVDLEMPGMDGVQLLDALARGKYSVPVVVVSQRGGTLIDAVMQLSRSAGVRVLGGIEKPMNLQDLATVLDCEPKPAADAAVFAPVAISPLISSGSAAASRLDRAMRRGEIRVAYQPKLDLKDGRLRGVEALARWRRPQGDMIGPDRFIPLAEREGLIHALTQQVIDKAIAQLVDWRAEGFDLSLALNLSPRLLGEDHFLEELCAKLSDNGLSPADLVLELTESAIVEPANALSMLARLRLHGFGLSIDDYGTGFSSLQRLASIPFTELKLDRSFVHAAHRSRSQRTVLESTLELAHRLELTAVAEGVETPDDWRLLRELGCDLAQGYLMASPMPGP…	XOC_1590	RR	Response regulator, VieA family contains 1 Response_reg,1 EAL	XCC2703	XC_1411	PXO_04753	XCV3023	XAC2868	_
GX_XOC1464	cheA1	two-component system sensor protein	ATGGACATGAACCAGCTGATGCAGACCTTCCTGGCCGAAAGCCGGGATCTGCTCGAAGACATGGAACGCCATCTGCTCGAAGCCGAGCGTGGCGAGTCCTCGCCGGATGCGGTCAATGCCATCTTCCGCGCCGCGCACACCATCAAGGGCTCCGGCGGCCTGTTCGATCTGCCGCAGCTGGTTGGCTTCACCCATGTGGTGGAAAGCGTGCTGGATCTGGTGCGCGACGAAGCGCTGACGCTGAGCTCGGACCTGATCGGGCTATTGCTGGTGTGCTGCGACCATATCCATGCCTTGGTGGAAACCGCCGCAGATCCGAGCCACGCCGACCCGGCCGCGTTGGCTGCCGAAGCCGAGCCGCTGCTGGCGCAATTGCAGACCTATCTGCAGGGCTGCGCC…	MDMNQLMQTFLAESRDLLEDMERHLLEAERGESSPDAVNAIFRAAHTIKGSGGLFDLPQLVGFTHVVESVLDLVRDEALTLSSDLIGLLLVCCDHIHALVETAADPSHADPAALAAEAEPLLAQLQTYLQGCACGVTATAIQHSTPEKQSGYWRITLKLFADALRFGNSPLKLIRNLRGLGSVESIHTDISQLPAFDDLDPEANYLGFQILLRSDADRAAIEDVFEFVREDCDLDIVAVPAPTDGVALAARTALAADAVALAAVPAVPPARAAADAGARNTDARSIRVDADKLDRMIDLVGELIIAVSSTSANAQRTGDAQLLESASILAGLVEDVRESALQLRMVKIGGTFSRFQRVVHDVARELGKDIALVVAGEDTELDKSVVEKIGDPLTHLVRN…	XOC_1593	HK	Histidine kinase, CheA contains 1 Hpt,1 H-kinase_dim,1 HATPase_c,1 CheW	XCC2700	XC_1414	_	XCV3020	XAC2865	_
GX_XOC1471	creC	histidine kinase, partial	GTGCCGGATTACGCGATCGAGCGCGTCTTCGAGCGTTTCTATTCGCGGGCACGCCCGCAGACCGGCCAACGCAGCTCGGGCCTTGGTCTGCCGTTCGTGGGTGAGGTGGCGCGCCTGCATGGCGGGGACGTCACACCAGGCAATCGTGACGGCGGTGGTGCGATGGCGATGTTGCTCCTGCCGATTGGCTGA	MPDYAIERVFERFYSRARPQTGQRSSGLGLPFVGEVARLHGGDVTPGNRDGGGAMAMLLLPIG	XOC_1600	HK	Histidine kinase, Classic contains 1 HAMP,1 HisKA,1 HATPase_c	XCC2694	XC_1421	PXO_04742	XCV3014	XAC2854	_
GX_XOC1512		two-component system sensor protein	ATGAAGGCGCTGCGGCGATTTCATGCGTGGCGCAACCAGGCCCCGCTGTGGTGGTGGGTGGGGCTGCGCATGAGCGCGCTGGCGGTCCTGACCATGATGGTCATCGCCTTCGGCATGTGGTGCTATTTCAATCTTCGCTACAGCCTGATTCTGAGCAACGTGCCCGCCGAGCCGCGTGCCGAGATCTCCCAGCTGATCGCGCAGCCCAGGGCCAACCAGGCCCGCCTGTGGGAGCTGTTCCAGCGCTATTACGACATTGAAAATTTCCTGCCCGGGCTGGCCAATCCGGACTGGTGGATGCTGGGCGCCATGATGACCATCTCGGTCCCGGTCATCCTGTTCTGCGGCCTGCTCGCGTCGCGGCCGCTGTCGCGGCAATTTTCGCAGGTGGCTTCCGCG…	MKALRRFHAWRNQAPLWWWVGLRMSALAVLTMMVIAFGMWCYFNLRYSLILSNVPAEPRAEISQLIAQPRANQARLWELFQRYYDIENFLPGLANPDWWMLGAMMTISVPVILFCGLLASRPLSRQFSQVASAAHRVSDGDFGARAHVVRGAPDELTALADDFNTMSGRLQQYERELRDSSAMLAHELRTPLNAAMGRVQGMLDEVFPREPEQLRLVHRQLEQINRLIGDLHLVSLARAGRLVLEPESVELRELVAERIEWAGPALRQAQMAIHYPMHPPLCLRADRHRLGQVLSILIDNALRYAAAGKLLEIEVHREGTSVQLTLGDRGPGVEPAQLPHLLDRFWRADSSRARHSGGSGLGLAIASAICQAHDGRLVVSNRPGGGLLAGVRLPLGR	XOC_1641	HK	Histidine kinase, Classic contains 1 HAMP,1 HisKA,1 HATPase_c	_	_	PXO_04835	XCV2965	XAC2804	XALc_1553
GX_XOC1513	adeR	two-component system response regulator protein	ATGACAGGCAAAAAGGTTCTGCTGGTAGAAGACGACGCCGATAGCGCCAGCATTCTGGAGGCCTATCTACGCCGCGACGGCTTCGATGTGGCGGTGGCCGGCGATGGCGAACGCGCCATCCAGCTGCACCGGCAATGGGCACCGGATCTGGTGCTGCTGGATGTGATGCTGCCCAAGCTCAGCGGCATCGAGGTGCTGTCGGCAATCCGCCGTGCCAGCGACACGCCGGTGATCATGGTCACCGCCATTGGCGACGAACCGGAGAAGCTCGGCGCCCTGCGCTACGGGGCCGACGATTATGTCGTCAAGCCGTACAGCCCCAAGGAAGTGGTGGCACGCGTGCATGCCGTACTGCGCCGAAGTGTGGCCGTGCGTGCGCCGGGCGAGCCCTTGCAGCAC…	MTGKKVLLVEDDADSASILEAYLRRDGFDVAVAGDGERAIQLHRQWAPDLVLLDVMLPKLSGIEVLSAIRRASDTPVIMVTAIGDEPEKLGALRYGADDYVVKPYSPKEVVARVHAVLRRSVAVRAPGEPLQHGRLSVDPAAVVASVQGENGDSVALDLTPTEFNLLALLLKTPCKAFTRSELLDACLPDSDALERVVDSHIHNLRRKLEVHGITGVLVTVRAVGYRFQ	XOC_1642	RR	Response regulator, OmpR family contains 1 Response_reg,1 Trans_reg_C	_	_	PXO_04836	XCV2964	XAC2803	XALc_1554
GX_XOC1754	fixL, LOV	two-component system sensor-response regulator hybrid protein	TTGAACGATCGCGGTCACGGAGAGCTACGCGCGCTTCATATCAGCGACTCTCGCAGCCTGCCTGTCGAGAAGCATCGCTCGGACATCTTTTTTGCTGCGGTGGAGACCACGCGCATGCCGATGACGGTGACCGATCCGCATCTTCCGGATAATCCCATCGTGTTCGCCAACCGTGCGTTTCTGGAAATGACCGGGTATTCGGCCGAGGAGGTCATCGGTAACAACTGCCGCTTTCTGCAGGGTCCCGAGACCGACCCTGCCAGCATCAGCGATGTCCGTCAATCGATCGAAACCCGCAGCGAATTCGCCACCGAGGTGCTGAATTACCGCAAGGATGGCTCGTCGTTCTGGAATGCCTTGTTCGTCTCGCCGGTGTTCGACGACCAGGGCAACCTGGTG…	MNDRGHGELRALHISDSRSLPVEKHRSDIFFAAVETTRMPMTVTDPHLPDNPIVFANRAFLEMTGYSAEEVIGNNCRFLQGPETDPASISDVRQSIETRSEFATEVLNYRKDGSSFWNALFVSPVFDDQGNLVYFFGSQLDVSRRRDAEDALRQAQKMEALGQLTGGIAHDFNNLLQVMSGHLEVIQMMASAGAGNAERIAFSAEHAAAAAAKAATLTQQLLAFSRKQKLRGRVVNLNGLVSGMNNMAERALGGGISLRQSLEEGLWNCQIDTTQAEVALLNVLINARDAMAQAERKEVTVQTQNVEVTTHDLAMYHQLAPGRYVSIAVSDTGSGMPPEVVSRVMEPFFTTKDEGQGTGLGLSMVYGFVKQSGGTVRIYSEVGEGTTVRLYFPASSKLE…	XOC_1897	HyHK	Histidine kinase, Hybrid contains 1 PAS_3, 1 HisKA_MA, 1 HATPase_c, 1 Response_reg,	XCC2421	XC_1691	PXO_01426	XCV2754	XAC2555	XALc_1637
GX_XOC1838	pcrR	two-component system response regulatory protein with HD-GYP domain	ATGCCGTCCCGCCCCCTGTTGTGTGTCGACGACGAATCCAGCAACCTGGCCACCCTGCGCCAGCTGCTGCGCGACGACTTCGCGCTGGTGTTCGCCAAATCCGGCGGCGAAGCCCTGGATGCGGTGACGCGCCACACGCCCAAGCTGATCCTGCTGGATGTCGAATTACCGGACATGGACGGCTATGCGGTGGCGCGCGCGCTCAAGCAGCAGCCGTCCAGCAATGCCATCCCGATTCTGTTCGTGAGTTCGCGCAACGGTGAGCACGACGAACGCCTCGGACTGGAAGCGGGCGCGGCCGATTACGTCAGCAAGCCCTACTCGCCTGCGCTGCTCAAGGCACGTATCGCCACTCAATTGAAGCTGGCCGAGAACGTACGCCTTGCCCAGCAATACCGC…	MPSRPLLCVDDESSNLATLRQLLRDDFALVFAKSGGEALDAVTRHTPKLILLDVELPDMDGYAVARALKQQPSSNAIPILFVSSRNGEHDERLGLEAGAADYVSKPYSPALLKARIATQLKLAENVRLAQQYRDAIHLLGTAGQGQDADTGAHIWRMAVYARVLAEAVGWSPQQAQTLQDAAPLHDAGKIAVPGSILQKPDSLDEHERSVVRQHPQAGHDLLRHGRGPIFQLAAEIALHHHECWDGSGYPKGLSGDAIPESARIVAVADVFDALCGRRAYKAPWTVEDAMRKLDSMAGKQLEPRLVQHFREALPQILQIKDAWDSPAP	XOC_1984	RR	Response regulator, RpfG family contains 1 Response_reg,1 HD	XCC2361	XC_1755	PXO_00476	XCV2672	XAC2493	XALc_1975
GX_XOC1839	pcrK	two-component system sensor-response regulator hybrid protein	ATGCCGAAGGGCCGCTGGGATTTGCGCAGGATCTATGGGCGTCGCGCATTCTTTGGTGCATTGCTGATCCTGAGCGCCGGCCTGATCGCCGCCATCGTCACCGGCGTGTGGCTGCAACGGCATAACGAGCGCGAGCGCGAGCAGCGGTTCCAGTATGTGGTTCGCATGCTGACACGCAACATCAGCGAACGCATGTCCACCTTCGAGCATGGCTTGCGTGGCGCACGCGGTGCGGTGATCGGCGCAGGCGGTGACATCATCAGTCGAGAACGCTTCACCTTGTACAGCCGCTCGCGGGATTATCCGCGCGAGTTTCCTGGCGTGCTGGGCTATGGCTATATCCATCGCGTCGCCCCGGCCGACGAAGACGCGTTTTTGCAGAGCGCGCGTGCCGACGGT…	MPKGRWDLRRIYGRRAFFGALLILSAGLIAAIVTGVWLQRHNEREREQRFQYVVRMLTRNISERMSTFEHGLRGARGAVIGAGGDIISRERFTLYSRSRDYPREFPGVLGYGYIHRVAPADEDAFLQSARADGAPDIQRRPLAPWDGERYIVLYFEPESSGNHPLGIDIASDPRRRAAALQAARSGEPIMTSPISLFGYRVPSESGFLVLLGIYREGMPLQTPQQRMVATSGWVYAPFSVEQIVQSALGERDDIALDMSDRNEPTHNFYRSGTPAIDSALRPPVVKLLPMYGRTWVITAHPTASFIASLNQNSPWLIGGLVMAGSVLFAALLVLYFSNGLRREEVLRKQMELAALVSHSSEAIVAETPDGRITHWNPAAEAMFGYTAEEAIDQDLTMLL…	XOC_1985	HyHK	Histidine kinase, Unorthodox contains 1 CHASE,1 PAS_4,1 PAS,1 HisKA,1 HATPase_c,2 Response_reg,1 Hpt	XCC2360	XC_1756	PXO_00475	XCV2671	XAC2492	XALc_1974
GX_XOC1848	pleD	diguanylate cyclase; two-component system response regulatory protein with GGDEF domain	ATGTCCCCAAGTAAACTCCATCACGATAGTGAAAGTGTCTTTCTGCCGCAGCGTGTGCTGTTGGTGGAGAATTCGCGCACGTTCACCAGCATGCTGCGCGAAGCCATCGAGCAACGCGTGGAACTTTCGGTCACCGTCGTGTCGACCCTGGCCGAAGCTGCGCGTGTGCTTGACGAAGAGGATGGCTGGTTTCTGGTCCTGACCGGCCTGGTGCTGGTCGACGGCGACCGCGACAAGGTCGTGGAATTCTTTCTCTCGCGCAAACTGCCCACCGTGGTGGTCAGTGGCGTGTACGACGAAGACCTGCGTCAGCGCGTGCTGCAGCAGCAGATCATCGATTACGTACTGAAAAATGCACCGGGCAGCATCGAATACCTGGCCTGGCTGGTACAGCGTTTG…	MSPSKLHHDSESVFLPQRVLLVENSRTFTSMLREAIEQRVELSVTVVSTLAEAARVLDEEDGWFLVLTGLVLVDGDRDKVVEFFLSRKLPTVVVSGVYDEDLRQRVLQQQIIDYVLKNAPGSIEYLAWLVQRLERNRRIAALVVDDSLSARTYAGALLSMYGYRVVLAADGPAGLEAIERDPSIRLTIVDQEMPGMDGVEFTRRLRAIRSRDNLALIGISGNSDSSLIPRFLKNGANDFLRKPFSREEFFCRVSQNVDQLELIGTLQDLATRDFLTGLPNRRYFLEQSQRVIPKLLSQDQTVTAAMVDIDHFKHINDTWGHDVGDQALRAVAASVSGHARPQDLVARFGGEEFCLLVPGLDAANATSYFETLRERISALRVRVGEETLSMTVSIGVCIA…	XOC_1994	RR	Response regulator, PleD family contains 2 Response_reg,1 GGDEF	XCC2350	XC_1766	PXO_00466	XCV2660	XAC2482	XALc_2098
GX_XOC2023	regA	two-component system response regulatory protein	ATGACAAGTCCCCCGATCCGTACCGGCCTGTTGGTCGACGACGACACCTTGTACCTGCGCACGCTGCAACGCAGCCTCGCGCGCCGTGGCGTGCAGACCCTCACCGCCACCGATGCGGCCAGCGCGTTGTCCACTGCACGCAGCGCACTGCCGGACTTTGCGTTGATCGATCTCAAGCTGGGCCACGACTCCGGCTTGAGCCTGATCCAACCCTTGCGCGAGATCCGCGCCGACATGCGCATCCTGCTGGTCACCGGTTACGCCAGCATCGCCACGGCGGTGGAGGCGATCAAACTCGGCGCCGACGATTACCTGCCCAAGCCGGCCAATATCCCCACCATCATGCGTGCGTTGGGCGAAGAGGACGACGACCTGCCCGAGCCGGACGAAGAAGAAACC…	MTSPPIRTGLLVDDDTLYLRTLQRSLARRGVQTLTATDAASALSTARSALPDFALIDLKLGHDSGLSLIQPLREIRADMRILLVTGYASIATAVEAIKLGADDYLPKPANIPTIMRALGEEDDDLPEPDEEETAQEMMTPLSRLQWEHIQQALHETGGNVSAAARLLGMHRRSLQRKLTKRPSPGPLR	XOC_2181	RR	Response regulator, PrrA family contains 1 Response_reg,1 HTH_8	XCC1779	XC_2457	PXO_00797	XCV1827	XAC1797	XALc_1212
GX_XOC2024	regB, regS	two-component system sensor protein	ATGAACACCTCCGACGCTTCCTTCCTGCGGACCCTGTGCAGCCTGCGCTGGCTGGCGACCGCCGGCCAGGCCGCCAGCATCCTGGTCGCCACCGGGCTAATGGGCCTGAACCTGCAGCAGCAGCCTCTTTGGGCCGGCGTCGCCGCGCTGGCGGTGTTCAACCTGTATGCGCAGCTGCGTGTCGCCCACCGCGGCGCGGTGAGCCCGGCGACCGAATTCGGCCACATCCTGGTCGATGTGACGGTGCTGACTTGGATGGTGGGCTGGAGCGGCGGCATCGCCAATCCGTTCGGTTCGTTGTTTCTGGTGCTGATCGCACTGGCCGCGCTGGCGCTGCCGTTGAGCTGGGCGATGGCGGTGGCGGCCTCGTGCGTGACCGGCTATATCATCAGCGCCGCG…	MNTSDASFLRTLCSLRWLATAGQAASILVATGLMGLNLQQQPLWAGVAALAVFNLYAQLRVAHRGAVSPATEFGHILVDVTVLTWMVGWSGGIANPFGSLFLVLIALAALALPLSWAMAVAASCVTGYIISAAFGLPLPYGDFDPLSLHMWGMAANFLLSAVVVLAFATRLAFSMREREREISTLRERFARNEGIVALATHAASVAHELNTPLATMTLLVDDIADQCEQGELREDLDTLRELLVQCHERVLALAAPADNGHLSREVAVKEVLEQWRLVRPTIELRRNEDAPMRLMLQPGVSHLLMVLLNNAADAGERVGRPQIDLTLRVEHDHLSGEVRDYGPGFDTAQALLPGTLFNSGKHDGMGVGLALSHATVERLQGELWMLPAEGSGARVGFRL…	XOC_2182	HK	Histidine kinase, Classic contains 1 HisKA,1 HATPase_c	XCC1780	XC_2456	PXO_00798	XCV1828	XAC1798	XALc_1213
GX_XOC2103	rpfG	two-component system response regulator	ATGCAGGATGTTTCAGGAGGTCCGGGCGGCGCATTGTCGACTGATACATGGGGAAGCTGTGCGGAAAAGGCGGATCCGGGATTGAACATCGTCATTGTCGATGACCAGATGTCTGCGCGGACGATGCTGCGCCATGTCATCGAGGACATCGCGCCGGAGCTCAAGGTCTACGATTTCGGCGATCCGCTCGACGCCTTGGCCTGGTGCGAAGCCGGGCGCGTGGATCTGTTGCTGCTGGACTACCGCATGCCCGGCATGGACGGTCTGGAATTCGCGCGGCGCCTGCGCCGGCTGCCCAGCCACCGCGATATTCCGATCATCCTGATCACCATCGTCGGCGACGAACCGATTCGTCAGGCGGCGCTGGAAGCGGGTGTGATCGACTTCCTGGTCAAGCCC…	MQDVSGGPGGALSTDTWGSCAEKADPGLNIVIVDDQMSARTMLRHVIEDIAPELKVYDFGDPLDALAWCEAGRVDLLLLDYRMPGMDGLEFARRLRRLPSHRDIPIILITIVGDEPIRQAALEAGVIDFLVKPIRPRELRARCSNLLQLRQQSESVKQRALSLEQRLLASMNEVEERERETLSRLARAIEYRDGGTSAFLERMSHVAGLIAEQLGLSEEEVRIIEMAAPLHDMGKIAIPDSVLLKPGKLTDDEMSVMKRHPRIGYELLSGSQNRFIQVGALIALRHHERYDGTGYPDGLVGEAIPLEARIVAVADVFDALLSPRPYKEAWTMDAALAYLYAQRGRLFDPRCVDALLRGRAQLEQICGEFSTASARPGV	XOC_2264	RR	Response regulator, RpfG family contains 1 Response_reg,1 HD	XCC1854	XC_2335	PXO_00070	XCV1917	XAC1877	XALc_1345
GX_XOC2104	rpfC	two-component system sensor-response regulator hybrid protein RpfC	ATGAAGTCTCCACTGACATGGTTGAAACAACGTCTGTCAGGCCGGGCGGATACGGAACACGCGCAAAACCTGATCCGTATCATCATCACCACGTTGTTCATCTCCTACCTGGGTTGGCGCTACCACCACACCCACGGCGACACCCCGATGGCCACCTGGTTGATCCTGGTTGGCGAGCTGGTGGTATCGCTGGCGCTCATGGTGGCGATCCTGCTCCGGCCGCAGGTGTCGCACACGCGGCGTCTGATCGGCATGCTGCTCGACTACACCTGCACCGGCGCGATCATGGCCATTCAGGGCGAACCGGCATCGCCGTTGTACGCGGTGTGCATGTGGGTGACCATCGGCAATGGCTTGCGCTACGGCAGCAACTATCTACGTGCCGCCACGGCGATGGCC…	MKSPLTWLKQRLSGRADTEHAQNLIRIIITTLFISYLGWRYHHTHGDTPMATWLILVGELVVSLALMVAILLRPQVSHTRRLIGMLLDYTCTGAIMAIQGEPASPLYAVCMWVTIGNGLRYGSNYLRAATAMASLSFLSAILMSPYWKANPYLSWGLLLGLIAVPLYFDSLLRAMTRAVREARHANQAKSRFLANMSHEFRTPLNGLSGMTEVLATTRLDVEQKECLNTIQASARSLLSLVEEVLDISAIEAGKIRIDRRDFSLRDLIGSVNMILQPQARTRGLDYGTEVATDVPDLLKGDTGHLRQVLLNLLGNAVKFTDHGHVRLRVARLSGNGADTVRLRFDVEDSGIGVPMDMRPRMFEAFEQADVGLSRRYEGTGLGTTIAKGLIEAMGGAIGY…	XOC_2265	HyHK	Histidine kinase, Unorthodox contains 1 HisKA,1 HATPase_c,1 Response_reg,1 Hpt	XCC1856	XC_2333	PXO_00069	XCV1919	XAC1878	XALc_1346
GX_XOC2117	cheB2	two-component system response regulatory protein	ATGACGCTGGAAACTCCTGTGCGTGTGTTGATCGTCGACGACTCGGCGGTCGTACGTCAGATGCTTACCGAAATCCTTTCGCGCGATGCCGGCATCGAAGTGGTCGGCTCTGCCGCCGACCCATTGCTGGCACGCGAAAAGATCAAGCGCCTCAATCCGGACGTGATCACGCTGGATGTGGAGATGCCGCGCATGGACGGCCTGGTGTTTCTGGAAAACCTGATGCGCCTGCGCCCTACCCCGGTGGTGATGATTTCATCGCTGACCGAACGCGGCGCCGACACCACCTTGCAGGCGTTGTCGCTGGGCGCAGTGGACTTCGTGTCCAAGCCCAAGATCGACGTCGCACGCGGGCTGGAAGGTTATGCGGAAGAAATCGTCAGCAAGGTCAAGATGGCC…	MTLETPVRVLIVDDSAVVRQMLTEILSRDAGIEVVGSAADPLLAREKIKRLNPDVITLDVEMPRMDGLVFLENLMRLRPTPVVMISSLTERGADTTLQALSLGAVDFVSKPKIDVARGLEGYAEEIVSKVKMAAKAKVSALHRPSAPKVTLDMQSAPMPGSALRFRTTDRLIAIGASAGGTEALRVVLEHMPADAPAVVMTQHLPASFSTAFAERLNRHSAMSVREATDGEAILPGHAYLPPGGKHLRIIRDGARWRCRIDDGPPVNRHKPAVDVLFRSVAANAGANAVGAILTGMGDDGARGLLEMLQAGAPTLVQDEASSVVWGMPGAAYKLGAAQEVVPLDRVAERLLALSAQAR	XOC_2278	RR	Response regulator, CheB family contains 1 Response_reg,1 CheB_methylest	XCC1866	XC_2323	PXO_00057	XCV1930	XAC1888	XALc_1354
GX_XOC2141	cheA2	two-component system sensor protein	ATGAGCATGGACCTGCAACGTTTCCACGCCACCTTTTTCGAAGAAAGCCGTGAAGGGCTCGACGCGATGGAGGCCGGGCTGTTGTCGCTTGAAGAGGGCAACCGCGATCCGGAAATCATCAACTCGGTGTTCCGTGCCGCGCACTCGATCAAGGGCGGCGCTGCCACTTTCGGTTTCGATGCCGTCGCCGGCCTGACCCACGTGCTGGAAACGCTGCTGGACGAGTTGCGCTCCAACAAGCGCCAGCTCGAACCCAATGCGGTCGATGCCATGCTTGGCTCGGTCGACGTGCTGCGCGCGCTATTGCGCGAAGCCGAACACGGCACCCCGGCCGACCCGGCCGCGGTCAAGGCCGTGCATACCCGTTTGAACGCTGTGCTCGCCGGCGAAGCGCCGGTG…	MSMDLQRFHATFFEESREGLDAMEAGLLSLEEGNRDPEIINSVFRAAHSIKGGAATFGFDAVAGLTHVLETLLDELRSNKRQLEPNAVDAMLGSVDVLRALLREAEHGTPADPAAVKAVHTRLNAVLAGEAPVAAVVAKPKEEEPEAWHIGFTPAPSLFMSGNDPLRIIRELEHLGPLQIAARLERMPGFENIDPLEAYLAWDLGLIGKIPRSKIEDTFAWVVDDCELDIRPMAVPGPPPSLAVDAPAAAPGTAVAAAPSAAAEPAAAAATPAKAAAAEAESSIRVSVDKVDALINLVGELVITQAMLKQVSAGLDPAHAEQLFAGLDLLERNTRDLQEAVIGVRMLPVDAVFRRFPRLVRDLSSRLGKQVRLRTIGESTELDKGLIEKIADPLVHLVR…	XOC_2303	HK	Histidine kinase, CheA contains 1 Hpt,1 H-kinase_dim,1 HATPase_c,1 CheW	XCC1885	XC_2303	PXO_00032	XCV1956	XAC1903	XALc_1369
GX_XOC2142	cheY	two-component system response regulatory protein	ATGAGCGCACGTATCTTGGTGGTGGATGATTCGGCGTCGATGCGCCAGATGGTGTCTTTCGCCCTTACCTCTGCCGGCTTTGCCGTCGAAGAAGCCGAAGACGGCGCCGTTGCGCTGGGCCGCGCGAAGGGCCAGCGCTTCAATGCGGTGGTCACCGACGTGAACATGCCCAACATGGACGGCATTTCGCTGATCCGCGAGCTGCGCCAGCTGCCGGACTACAAGTTCACTCCGATGCTCATGCTCACCACCGAGTCGGCGGCCGACAAGAAGTCCGAAGGCAAAGCCGCGGGTGCGACGGGTTGGCTGGTCAAGCCGTTCAATCCAGAACAGCTCATCGCCACCGTGCAGAAAGTTCTCGGTTAA	MSARILVVDDSASMRQMVSFALTSAGFAVEEAEDGAVALGRAKGQRFNAVVTDVNMPNMDGISLIRELRQLPDYKFTPMLMLTTESAADKKSEGKAAGATGWLVKPFNPEQLIATVQKVLG	XOC_2304	RR	Response regulator, CheY family contains 1 Response_reg	XCC1886	XC_2302	PXO_00031	XCV1957	XAC1904	XALc_1370
GX_XOC2161	cheA3	two-component system sensor protein CheA	ATGAGTGCTGTTCCAGACGATATTGCTGCCGATTTCATCGTCGAGGCCCAGGAAATCCTGGATCGCCTCGGCGAACAGCTGGTCTCGCTGGAACAGGCGCCAGACGAAGCCGACCAGCTCAACGTGGTGTTCCGCGGCTTCCACACGCTCAAGGGCGGCGCAGGCTTTCTGGCGATCAAGCCGATGGTGGAGCTGTGCCACGCCGCGGAAGAAACCCTGGGCATGGCGCGCTCGGGCCAGGCGGTGTTGCAGGCGCATCACTTCGATGCCGCGCAGCAGTCGCTGGATTATCTGCAGGCCATGCTGGATGCGATGAGCTCCGGCGACGCGGTACCGCATGCGCCGGCCACGCTGATCGCGCAGTTCGATGCCAACAGTGGCCCGCCGGCGGTCAAGGCC…	MSAVPDDIAADFIVEAQEILDRLGEQLVSLEQAPDEADQLNVVFRGFHTLKGGAGFLAIKPMVELCHAAEETLGMARSGQAVLQAHHFDAAQQSLDYLQAMLDAMSSGDAVPHAPATLIAQFDANSGPPAVKATPQAAAAKPAAAAHGDDAHAPAPKAAGKAAAKAGAEAEQTVRVDTKRLDAIVNLIGELVLSRNRLKTLRTRLRDEELDRAVSTLDIATARLQTAVMRTRMQPVSKVFARFPKVARDVARSLSKEVELELIGAETELDRNLVEALADPLVHLVRNAIDHGIESPALREATGKPRSGHVRLSAQQEGDYVSIEIQDDGAGIDPERLREIARNKGLIDAEAAARLSTDECLHLIFMPGFSTKVEVTDISGRGVGMDVVQSRIRELSGQI…	XOC_2326	HK	Histidine kinase, CheA contains 1 Hpt,1 H-kinase_dim,1 HATPase_c,1 CheW	XCC1903	XC_2284	PXO_00954; PXO_06212	XCV1974	XAC1930	XALc_1376
GX_XOC2163	cheY	two-component system response regulator protein	GTGAACAAGAACATGCGGATCCTGATCGTGGACGACTTCTCGACGATGCGACGTATCGTCAAGAATCTGCTGGGCGATCTCGGCTTTACCAATACCGCAGAGGCCGAAGACGGCAACAGCGCCTTGGCGGCGTTGCGTGCTGGCCCGTTCGATTTCGTGGTCACCGACTGGAACATGCCCGGCATGACCGGCATCGACCTGCTGCGCAACATCCGCGCCGACGCCAAGCTCAAGCACCTGCCGGTGATGATGGTGACCGCCGAAGCCAAGCGCGAGCAGATCATCGAAGCGGCCCAGTGCGGCGTGAACGGCTACATCATCAAGCCGTTCACCGCGCAGACGCTGGAAGAAAAGCTGGGCAAGGTGTTCGAACGTCTGGCGGCGACCGCCTGA	MNKNMRILIVDDFSTMRRIVKNLLGDLGFTNTAEAEDGNSALAALRAGPFDFVVTDWNMPGMTGIDLLRNIRADAKLKHLPVMMVTAEAKREQIIEAAQCGVNGYIIKPFTAQTLEEKLGKVFERLAATA	XOC_2328	RR	Response regulator, CheY family contains 1 Response_reg	XCC1905	XC_2282	PXO_00956; PXO_06210	XCV1976	XAC1932	XALc_1378
GX_XOC2201	vemR	two-component system response regulatory protein	ATGAGCAAACTCACCGTGCTGCTGGTCGACGACCACGAGGGCTTCATCAACGCTGCGATGCGTCATTTTCGCAAAGTCGAGTGGCTCAATATCGTGGGCAGTGCCGCCAATGGGCTGGAAGCGATCGAGCGTTCTGAGTCGCTGCGCCCCAATGTCGTGCTGATGGACCTTGCCATGCCGGAGATGGGCGGGCTGCAGGCCACGCGTCTGATCAAGACGCAGGACGATCCGCCGTATATTGTCATCGCGAGCCACTTCGATGATGCCGAGCATCGTGAACACGCTCTTCGCGCGGGTGCTGACAATTTTGTCAGCAAGCTGTCCTATATCCAGGAAGTCATGCCAATCCTGGAGGGCCTGACGGTAAGGAGCCAGGAATGA	MSKLTVLLVDDHEGFINAAMRHFRKVEWLNIVGSAANGLEAIERSESLRPNVVLMDLAMPEMGGLQATRLIKTQDDPPYIVIASHFDDAEHREHALRAGADNFVSKLSYIQEVMPILEGLTVRSQE	XOC_2367	RR	Response regulator, CheY family contains 1 Response_reg	XCC1934	XC_2252	PXO_00994; PXO_06172	XCV2015	XAC1968	XALc_1410
GX_XOC2203	citB	Two-component system response regulator, LuxR family	GTGCGAGTCATCATCGTCGACGATCACACCCTTGTCCGTGCCGGCCTGTCCAGGCTGCTGCAAACTTTCGCCGGCATCGATGTCGTGGGCGAGGCGAGCAACGCGCAACAAGCCCTGGACATGACGTCCCTGCACCGGCCCGACCTGGTGTTGATGGACCTGTCCCTGCCTGGCCGTAGCGGCCTGGATGCCATGACCGACGTACTGCGCGCTGCGCCGCGCACGCATGTGGTGATGATGTCGATGCACGACGACCCGGTGCACGTGCGCGATGCGCTCGATCGCGGCGCTGTCGGCTTCGTGGTCAAGGACGCCGCACCGCTGGAACTGGAACTGGCGTTGCGCGCTGCCGCTGCTGGTCAAGTGTTCCTGAGCCCGCAGATCTCGTCCAAGATGATT…	MRVIIVDDHTLVRAGLSRLLQTFAGIDVVGEASNAQQALDMTSLHRPDLVLMDLSLPGRSGLDAMTDVLRAAPRTHVVMMSMHDDPVHVRDALDRGAVGFVVKDAAPLELELALRAAAAGQVFLSPQISSKMIAPMLGREKPVGIAALSPRQREILREIGRGQSNKEIAADLGISVKTVETHRARMMESLGCRRANDLVLLAAKHHNELV	XOC_2369	RR	Response regulator, NarL family contains 1 Response_reg,1 HTH_LUXR	XCC1936	XC_2250	PXO_00996; PXO_06170	XCV2017	XAC1970	XALc_1412
GX_XOC2221	cheV	two-component system response regulatory protein	ATGACCCACGATCTGCTCAACCGCATCGACCAGCGCACGCGACTGGCTGGCCATAATCGACTGGCACTGCTGCTGTTTCGGCTGGGCGGACGCCAGCTTTTTGGCGTGAACGTCTTCAAGGTGCAGGAAGTGCTGCGCCGGCCTGAGCTGTTCCAGGTGCCAGGCCTGCCGACCGAGTTCGCCGGTGTGGCCGACGTGCGCGGGCGCTCTGTGCCGGTGCTGGATCTGGGCCTGGCCATTGGTCACCCGGAACGCGATTCGCGCGCCGAAAACGGCCCAGGTTATCTGGTTGTCGCCGAATTCAACCGCTCGGTCCAGGGCTTCCTGGTCAGCGGTGTGGAACGCATCGTCAATATTGCGGTGGAAGACATTCATCCGCCACCGGAACTCGGTGCCGAA…	MTHDLLNRIDQRTRLAGHNRLALLLFRLGGRQLFGVNVFKVQEVLRRPELFQVPGLPTEFAGVADVRGRSVPVLDLGLAIGHPERDSRAENGPGYLVVAEFNRSVQGFLVSGVERIVNIAVEDIHPPPELGAEATYLTAVTRFQGELIQVIDVESVLADIAKVSKDVQLDPSLQLVAYDRQFQVLVVDDSRVARQQIRSVLDQLGVSATLLSDGRQALDHLLQVAASGENPADRYAMVISDIEMPAMDGYTLTTEIRRTPGLQGLYVLLHTSLSGVFNNAMVEQVGANAFVAKYSAHELADYVLARLRVVAEAA	XOC_2387	RR	Response regulator, CheV family contains 1 CheW,1 Response_reg	XCC1953	XC_2233	PXO_01014; PXO_06152	XCV2034	XAC1987	XALc_1429
GX_XOC2226	ravA, pdeK	two-component system sensor protein	ATGGGGCGCGTCAACGGTTCGGCGTATATTGAGGCGTCCTCTACGCCCCCCGCTCCCGTGACCGCCAAGTTTTTTCTCAATCAAGCCTTACTGCCGTCCTCGGACATCCTGCGCGCCTTCGGCGACCAGATGCTGGAGGGCGTGCTGCTGTTCCGCGCAGACGGAAAGTTGATTCTGGCCAATGCCATCGCACGGCAAAGCCTGTGCAAGGAAGACCCCGGCGACGATCGCAATCTGGGCGAGCGGATTTCGCACGTATTGCCATCGGACGCACTCAATCAGGCGCGCAGCAAGGGGAGCTGGACCGGCAGCCTGCCGGTGGCCGACCGCGTGGTCATCGCGCACCTGTATTACAACGAAGCGTCCGGCGTCGGGCATTTTCTGGCGCTGTTCCACAAC…	MGRVNGSAYIEASSTPPAPVTAKFFLNQALLPSSDILRAFGDQMLEGVLLFRADGKLILANAIARQSLCKEDPGDDRNLGERISHVLPSDALNQARSKGSWTGSLPVADRVVIAHLYYNEASGVGHFLALFHNIEGQQDYERELQQRHAELRQAYLRLNGAQDKLLQSEKMASIGQLAAGVAHEINNPIGYVHSNLGSLQEYLRSLFTLIEAYERALQAPDPKALIPEIDEIRNRADIDFISRDLPQLMAESREGIERVTRIVRDLKDFSYSDRSESWKMVDLHAGLESTINIIWNELKYKVTLERNYAELPLVECLPSELNQVYMNMLLNAGQAIVERGTIVVTTGRDEAENVWIQFQDSGAGIAPDLLQRIFDPFFTTKPVGSGTGLGLSISYGIIN…	XOC_2392	HK	Histidine kinase, Classic contains 1 HisKA_MA, 1 HATPase_c	XCC1957	XC_2229	PXO_01018; PXO_06148	XCV2038	XAC1991	XALc_1433
GX_XOC2227	ravR, pdeR	c-di-GMP phosphodiesterase A; two-component system response regulatory protein	ATGTGGAACCCTGTTATTCCGCCCGGACTGGAGGTCGTCAAGCCCACACGGCTTGGCGCGGGCAACCCCGAATTGCTGCATTTAGTCGATGCGGCCGCGTCCGGCGGCCCGCCGCTGATGATTTTCCACGTCGACATCGATCACTTCGCCTCGATCAACGAGAACATGAGTGGCGAGGTCGGCGACCAGGCGCTGACATTGGCCGCGCGCCGCCTTCAGGAATTTCTCGGAACCCGCGGCAAACTGTGGCGTCATGGCAGCGATGAGATGATCGTGGTGGCAGTGCGCCGGGAAGACACGCCGCTGCCGGAAGACTTCGCCGAAGAAATCCGCCAGCAACTGGAATTGCCGCTGTCGGTGTTGCCGTACACGTTGTTCATGACTGGCAAGGTCGGCATC…	MWNPVIPPGLEVVKPTRLGAGNPELLHLVDAAASGGPPLMIFHVDIDHFASINENMSGEVGDQALTLAARRLQEFLGTRGKLWRHGSDEMIVVAVRREDTPLPEDFAEEIRQQLELPLSVLPYTLFMTGKVGISLCPEHSTAVSTLLDYAEEASYQAAREGGNTVRLYTRNSATNAHSESIIARQIVDAIPHGELRLRYQPLVSARDGRIVGMEALLRWQSPTLGMLVPERFMRTAERLGVIVQIGEWVLQNAVRQARLWRDQGFDDFSIAVNVSTLQLLRPGFFNEVMAMLQTAGVPAQFVTLEINESALTNNVNFVHETMANLRNEGISLSLDNFGTGDSSLSALVRYPVDRLKIDRSFIKSAPAGSREAAIARAIIAMGHQLGMTVIANGVESQAQ…	XOC_2393	RR	Response regulator, PleD_VieA family contains 1 GGDEF,1 EAL,1 Response_reg	XCC1958	XC_2228	PXO_01019; PXO_06147	XCV2039	XAC1992	XALc_1434
GX_XOC2228	ravS	DNA-binding protein; two-component system sensor protein	ATGGCTGCATCACCAATATCCAAGGTCGTCTACGGATCCATGCAACAGCCCGTCGCCGCGCCCGCGTTTTCGTCCGCTCCCGTCTCCTGTCTCCGCCTCGCCGAGCGCCTGCAGCAAGGCCTGTGGACCCTGACTGGTCTGTATCTGCTGATTGGCGTGGTCTGGCTGCAGCTGGGCAATCGGCTGCTCAACCTGGCCGGTGCCGCCGTGCCGGAGCGCTGGTCGGACGCGAGCTTTCTGGTGCTGTCCAGCATCGTCATCCACCTGGTGCTGCGCCGCTTTGCCAGGTTGATCGTGGACGAGTACGCACAACTGGCGCAGTCCGAAGCCTTGCTGCAGGCCAAGTTTATGGCCCTGCCCAGCCCTGCCTTCATCTACGACGTGGCTACGATGCGCATC…	MAASPISKVVYGSMQQPVAAPAFSSAPVSCLRLAERLQQGLWTLTGLYLLIGVVWLQLGNRLLNLAGAAVPERWSDASFLVLSSIVIHLVLRRFARLIVDEYAQLAQSEALLQAKFMALPSPAFIYDVATMRILDANPVALEFFGWERDEFLQQTLQAIWPNADGDRLEEIITQIRGKGDATCVLNEDLLTRSGPRHVEVRSNQLHLSSGPARLVVTVDRNEERQAQHLRDEALERLEEAQSIARLGSWQLDPTTGLGRYSPAVYRLLGRSVPMHRREHRLEELLTASDSATQARIERMIEDMCTGGEVQIDVLLPLTGGDSQPRTVHLRAESVTSPSGARYVHGTLQDVSEREQSRRLLREREEQFRELVRVLPDGVLILADEHVMYANAAGSAQFGF…	XOC_2394	HK	Histidine kinase, Classic contains 1 PAS_4,1 PAS,1 HisKA_3,1 HATPase_c	XCC1960	XC_2227	PXO_01020; PXO_06146	XCV2040	XAC1994	XALc_1435
GX_XOC2289		histidine kinase-response regulator hybrid protein	ATGTGCATGCACCGCGGCCGGTGCGGGTGTGACGGCATATGTGGTGGATGGACTGGCACCGGCGTGGCGCCAATCGTGCAGGTGGTGCTGGCCTGTTTTGCGCAGGAAAGCAGCATGCGCACGCGTCTGGACGATGTGCAGCAGGCGCTGCAGGACCGCAAGCAGATCGACCGCGCGAAGGGCATGCTGATGGAAAAACGCGGCCTGAGCGAGGCCGATGCTTATGCGACGTTACGTCAGCAGGCGATGAAGCAGGGCGTCAAGTTGGCCGAAGTGGCGCGCCGTATCGTGGCCATGGCCGATTTGCTGGGATGA	MCMHRGRCGCDGICGGWTGTGVAPIVQVVLACFAQESSMRTRLDDVQQALQDRKQIDRAKGMLMEKRGLSEADAYATLRQQAMKQGVKLAEVARRIVAMADLLG	XOC_2457	HyHK	histidine kinase-response regulator hybrid protein	XCC2004	XC_2180	_	_	_	_
GX_XOC2300		two-component system response regulator protein	ATGAGCGAGATGGCACCGGTGGTGTATCTCATCGACGACGATGCTTCGATGCGCGCCGCACTGGAAGATCTGTTCGCCTCGGTCGGGCTACAGGTCTGCGCATTCGGTTCCACCGATCAATTCCTTGCGCATCGGTTGCAGGACGCGCCCGCCTGTCTGGTGCTGGACATCCGCATGCCGGGCCAGAGCGGGATGGAATTCCATCGACGCATGGTCGAATCCGGCTTCGCCCTGCCAACCATCTTCATCACCGGTCACGGCGATATCGCGATGGGCGTGGAAGCGATGAAGAACGGCGCGATCGAGTTCCTGACCAAACCGTTCCGCGACCAGGCCCTGCTGGACGCGATTCAGGACGGTATCCGTCGCGACCGCACGCGTCGCCAGAGCGATGCGGTT…	MSEMAPVVYLIDDDASMRAALEDLFASVGLQVCAFGSTDQFLAHRLQDAPACLVLDIRMPGQSGMEFHRRMVESGFALPTIFITGHGDIAMGVEAMKNGAIEFLTKPFRDQALLDAIQDGIRRDRTRRQSDAVAAELRARWESLSSGEQDVTRLVVQGLLNKQVAARLHLSEITVKVRRGQAMRKMQAGSLAELVRLAERIGL	XOC_2469	RR	Response regulator, NarL family contains 1 Response_reg,1 GerE	_	_	PXO_00709	XCV2104	XAC2150	XALc_3152
GX_XOC2301		two-component system sensor histidine kinase	ATGCGCCTGACCTCTCTATTCCGCTCGCCGCCCACCCGTACCGACCTGCTTGGCATGGTCGGCCTGGTGGCTGGCATGGCGGCGATCTTCGTTGCCGACACGTTCACCGATTACGCGGTGGCGGCGGCCTTGTTCTATACGCTGGTGGTGCTGCTGTCGGTGCGCCTGCTCACGCGTGCGGGCGTGGTGGCCCTGGCGGCCACCTGTCTGGCGCTGATCGTGCTCAGCTTCCATCTCACCCCGGCCGGCAGTTACCGCGTGGGCGTGATCAATTCCTGCATCAGCGCGGTGGTGGTGGCGGTGACCACGTACCTGGCGGTACAGATGGAAGCGGCCAAGGCCAGCGCACATGCCGCACAGGCACGGCTGTTGCGGCTGACCCGCAGCGGCAGCATGGGG…	MRLTSLFRSPPTRTDLLGMVGLVAGMAAIFVADTFTDYAVAAALFYTLVVLLSVRLLTRAGVVALAATCLALIVLSFHLTPAGSYRVGVINSCISAVVVAVTTYLAVQMEAAKASAHAAQARLLRLTRSGSMGGLAASIAHEVNQPLAAIVTSGNACQRWLAQQPPNLAKADAALERMLADAGRASAIIARMRALARGEASQRQPLDLNRTVLNMIALTRGDTERHGIALSLELDPALPAVLADGMQIQQVIGNLLLNAVEALATEPDETRSIHVRSHVDGAWACLCIDDTGPGLSEDALAHIFEAFWSTKDDGMGIGLSISRTIMEANGGQIWAEPANVRGARFGLRLPLVAAERRQ	XOC_2470	HK	Histidine kinase, Classic contains 1 HisKA,1 HATPase_c	_	_	PXO_00708	XCV2105	XAC2149	XALc_3153
GX_XOC2338	ompR, virG	two-component system response regulator protein	ATGAGCAAGCTGCATTCCCGTTCCTCCTCCTCCGACGCGTCCACGCCCCGCTCCGCCCCAGTCGCCAAGGTGCTGGTGGTGGATGACGACCAGGCCATGGCCCAAGTGGTCATGGGCCATATCCGTTCGCATGGCATGGAAGCCTTTGTCGCCACCAACAGCAGCGAACTGGCCGAGGCGCTGCGTCGGCGCGAGCCGGATATTCTGCTGCTGGACCTGATGCTCAAGCACGAAGACGGTCTGGACTTGTTGCGCGCCTTGCGCAAGGAATCCGATATCCCGGTGATCATCATGAGCGGCCATCGCCGCGACGAAATCGATCGCGTGGTGGGGCTGGAACTGGGCGCCGACGACTACCTGCCCAAGCCATTCGGATTGCATGAACTGACGGCGCGGATC…	MSKLHSRSSSSDASTPRSAPVAKVLVVDDDQAMAQVVMGHIRSHGMEAFVATNSSELAEALRRREPDILLLDLMLKHEDGLDLLRALRKESDIPVIIMSGHRRDEIDRVVGLELGADDYLPKPFGLHELTARIRAVLRRHIASKMAAARGAGEGRVRFDAWEFDLQARTVGRTGAPAIALTKGEYALLRAFVDAPGRPLSREHLMRATRLHEDVFDRSIDVQILRLRRKLEQDPREPTLIVTQRGAGYVFTPSVEHAR	XOC_2519	RR	Response regulator, OmpR family contains 1 Response_reg,1 Trans_reg_C	_	_	PXO_00241	XCV2147	_	_
GX_XOC2340	virA-like	two-component VirA-like sensor kinase	ATGAGGTGGGCGACGATCCTCAGCGCCGTGCTGCTGGCGGGGCTGATTTTCTTCAGTCTGTGCATGGCGGCGCTGGATCGCGACACGCAGCGTTACGGTCACGCGCTGGACGCACTCGACGCGCTGGACATGGCCGATACCAATCTCGACAACGACGTGCTGAAGGCGCGCATTGGCCTGCTGCGCGACTACGACTCGCTGGTGACCGGCGATGCCCACGCACGCGACACCTTGCAGCACCTGCGCCGGCTGGCCGACCACGACCCTGCGTTGTGCCAGGCCATCGCCGCGCTGGACGCCGACTACACGGAGAAATCGCTGCAGCGGGAGTTATTCAAATCGCAGAATTCGCTGCTGTCCAACTCGCTGGCCTACTTCTGGAGCGAGAGCAGCGCGCAG…	MRWATILSAVLLAGLIFFSLCMAALDRDTQRYGHALDALDALDMADTNLDNDVLKARIGLLRDYDSLVTGDAHARDTLQHLRRLADHDPALCQAIAALDADYTEKSLQRELFKSQNSLLSNSLAYFWSESSAQIRQGDDPAAARAASMLASAVQRLSLDTTGEAVALARRRLDEAAQRTTSTPLLPHGRMLLKLLPQTDTTIRRMRPIASLASYAQLKTYLQKQHACQQATARQVRFLLLGLAVVMLGALLYLATLLRQRARVLRRRAEFDRLMVAVSRRLVANDRHHLDAGIEAGLMRLAKWAKLPSARLGVVSVGADARIWPDPQDEAFRTMLAAVAATGPVAASDVLVVHANGTVEVLGKPERVRGAQWLCLRQHSEAATVALLCLRLPPLSARRD…	XOC_2521	HK	Histidine kinase, Classic contains 1 HisKA_MA, 1 HATPase_c	_	_	PXO_00243	XCV2145	_	_
GX_XOC2384	gacA	two-component system response regulatory protein	ATGACCATCAGAGTTTTTCTGATCGACGATCATGCGCTCGTGCGTACAGGCATGAAGATGATTCTGTCCAAGGAAGTGGATGTCGATGTGGTCGGCGAGGCAGAAAGCGGCGAAGCCGCATTGCCGCAAATTCGTCAACTCATGCCGGATATCGTGCTGTGCGACCTGCATTTGCCTGGCGTCAGTGGCCTGGAAATCACCGAGCGCATCGTCAAGGGCGATTACGGCACCCGCGTCATCATTGTCTCCGTGCTCGAAGACGGCCCGCTCCCCAAGCGACTGCTCGAAGCGGGTGCGTCCGGCTATGTGGGCAAGGGCGGCGACGCGCACGAGCTGCTGCGCGCGGTACGTGAAGTCGCGCTGGGGCGGCGTTATCTCGGCAACACGATCGCGCAGAAC…	MTIRVFLIDDHALVRTGMKMILSKEVDVDVVGEAESGEAALPQIRQLMPDIVLCDLHLPGVSGLEITERIVKGDYGTRVIIVSVLEDGPLPKRLLEAGASGYVGKGGDAHELLRAVREVALGRRYLGNTIAQNLALSNLEGGGSPFDALSPRELEVALLLTQGLRQEDIAKRLNLSAKTINTHKARLFEKVGIQDNIALARLANQYGLTDPSRVL	XOC_2566	RR	Response regulator, NarL family contains 1 Response_reg,1 HTH_LUXR	XCC2085	XC_2096	PXO_01515	XCV2422	XAC2110	XALc_1618
GX_XOC2451		two-component system response regulatory protein	ATGTCGGTGTTGCGTGGAGCTCGGGTACTCGTGGTCGAAAACGATGACATGAATGCCATGCTGCTCGACCTGCAGCTTGTTCAGGCGGGCGCTGTCGTCATGGGCCCGGTCGGCAAAGTGCACGATGCCTTGCAGCTGATCAGCGCCGACGCGCCGGATATCGCAGTGCTGGACTATCGCCTGGGCAACGGCGAAACCAGCGAACCGGTCGCACGCCTGTTGTCCGAGCGTGGCATCCCATTCGTACTGGCAACCGGCGTTGCCATCGGCAGCATTCCGAGCGGTTTCGAGCGTGGCGTCATTCTGACCAAGCCCTACCTGTCCGAAGACCTGGTTGGCGCGTTGTCCAGGGCGCGCGAGTCCCGCGGCGCCAAGCGCTGA	MSVLRGARVLVVENDDMNAMLLDLQLVQAGAVVMGPVGKVHDALQLISADAPDIAVLDYRLGNGETSEPVARLLSERGIPFVLATGVAIGSIPSGFERGVILTKPYLSEDLVGALSRARESRGAKR	XOC_2647	RR	Response regulator, unclassified contains 1 REC	XCC2152	XC_1966	_	XCV2216	XAC2055	XALc_1634
GX_XOC2452		two-component system sensor-response regulator hybrid protein	ATGGATATCGCCGTGTCGCCGTTGGCCGGCTTGCTGCCGGAGACAAGCGAAACTGCAGCATTGCTGAGCGCATCCGCGCACGCCGCGGACGCCCTGCTGCGCGAAAGCCCCGCACTGCGCACAGCCTTGTCGGTCTGCTTGCATGCACAGGTTCCGATGCTGTTGGTCTGGGGCCGCGATGCCCGCTGCATCTACAACGATGCCTGCATTGCGGTGCTGGGGCCGCACCATCCGGCGGCGTTCGGGCAGCCGCTTGCGGCGCTGACGAACGCATCCGTTGGCGATGGCGCGCAAGCGACTAAAACGACCCTGGATCTGGCGACCTGGTCATGTAGCCCGGTGCTGCAAGCTGGCGAGCGGTTGGGTGCCTTGTACGTAGGCGTTGCGGCTTCAACCGCT…	MDIAVSPLAGLLPETSETAALLSASAHAADALLRESPALRTALSVCLHAQVPMLLVWGRDARCIYNDACIAVLGPHHPAAFGQPLAALTNASVGDGAQATKTTLDLATWSCSPVLQAGERLGALYVGVAASTAGVSGHYHSDCRDSFLLMLEDALQHVSDPRQIIDTSMRLLGEHLHANRCAFGLAAADGSTLHVISDHVQDMPSLQGDFSLEAAQCLRDALLENRPWFTTDAMTPGAPDYVSEQYRYSGLRASLAIPLHKHGRLVAAIGVHQRAPRHWLSTEIELVRLVAARCWEAMQRAKAQQQLAGNEARLRRLANTLPQIIFIADPDGRPHYFNQRWYEYTGLDPSNNEDAAWHRAHTADGLRLSAQAWTLALSGKRAFEMECELLRHDGQSRWH…	XOC_2648	HyHK	Histidine kinase, Hybrid contains 2 GAF,2 PAS_3,1 HisKA,1 HATPase_c,1 Response_reg	XCC2153	XC_1965	PXO_00620	XCV2215	XAC2054	XALc_1635
GX_XOC2472	cheY family	methyl-accepting chemotaxis protein	ATGGAACCCTGGGCGTATCAGTTGATGGATCTGCAGATGCCGTGGGTGGACGGGGTCGAAGCAATCCAGCGCATCCGCCAGGTCGACGCCGCTGCAACGGTCATCGTGCCGCCGACCTACACCGGCGATGTGCGCGCAGTGCGTGCACTGCAGTCCGGTGCCTGCGGCTATCTGCTCAAGAGCGGGCTGAGACGCGAGCTGGTGGACACCATTCGCGACGTCGGTAACTGCTGCCAAGCGCTCGCACCCAGACCAGACAAGGCCAAACGGGTGATTGGCCCGCTCCATGCGGAAGCGAATGTTGAATCAACGCCCCCGCAGAAGCCGCACGCGCATCCCAGAATGGATTTGCTTGCGCTACCGTATCCATCATGA	MEPWAYQLMDLQMPWVDGVEAIQRIRQVDAAATVIVPPTYTGDVRAVRALQSGACGYLLKSGLRRELVDTIRDVGNCCQALAPRPDKAKRVIGPLHAEANVESTPPQKPHAHPRMDLLALPYPS	XOC_2668	RR	Response regulator, CheY family contains 1 Response_reg	XCC2180	XC_1938	PXO_00916	XCV2187	XAC2168	_
GX_XOC2645		histidine kinase-response regulator hybrid protein	GTGCGTCTGGAGACCGATCTGCAGGCAGATCTACCGCAGGCGTACGTCGACGAAAATCAGCTGGAAAGCGCGCTGATCAATCTGGCCATCAACGCGCGCGATGCCATGCCCGATGGTGGGCAGCTGCGTATCGCAACGCGGCCTCTGCAGGTGGACGATCAGCCGCTGGAGCTCGGGTGCGGCATCGCGTTAGCGCCTGGCAACTACGTGGTGGTGTCGGTCGCCGATACCGGAACCGGCATGCCGGCGGACGTGCTGGAACGCGTGTTCGAACCGTTCTACACCACCAAGCCGATCGGGCAGGGCACCGGCCTGGGCATGTCGATGATCTACGGCTTCATGCAGCAGTCCAACGGCCAGGTGTGGGTGGAGTCGCAGCAGGGCGCGGGCACCACGGTC…	MRLETDLQADLPQAYVDENQLESALINLAINARDAMPDGGQLRIATRPLQVDDQPLELGCGIALAPGNYVVVSVADTGTGMPADVLERVFEPFYTTKPIGQGTGLGMSMIYGFMQQSNGQVWVESQQGAGTTVSLYLPAGLAVQSVLPPTQSDAVLAGQGQQVLVVEDDEQVRLLVTELLSELGYQADVVADADAALPILASSRRIDLLVTDVGLPGLNGRQLAEIARQSRRDLPVIFMTGYAETARDRGEFLGEGMSMIAKPFTLGEFSGKLHEVLGPSA	XOC_2844	HyHK	histidine kinase-response regulator hybrid protein	_	_	_	_	_	_
GX_XOC2646		histidine kinase	GTGCCGCGCTTCGATGCGGACGGCAAGGTGGATGGTTTCCATGTGTTCGCCACCGATGTGACCACGCGCGCGCTGGCGCTGGAATCGATCCAGCAACAGGCCAACGTGCTGGAAGCCAAAGTGGTCGAACGTACCGCCGAGTTGCAGCAACAGATGCGGGCGCGCGAATCCAGCGAAGCAGCCCTGCGCCAGGCGCAAAAGATGGAAGCGGTGGGTCAGCTCACCGGCGGCATCGCGCACGATTTCAACACTATGCTCTCCGGCATTTTGTCTGCGCTGGATCTGGCGCGGCTGCGCATCGACCAGGGTCGCACCGAAGGGCTGGGCCGTTTTCTGGATATGGCCTCGGCGTCGACCTTGCGTGCCGCCGCACTGACCCAGCGCCTGCTGGCGTTTTCG…	MPRFDADGKVDGFHVFATDVTTRALALESIQQQANVLEAKVVERTAELQQQMRARESSEAALRQAQKMEAVGQLTGGIAHDFNTMLSGILSALDLARLRIDQGRTEGLGRFLDMASASTLRAAALTQRLLAFSRRQSLQARHLQLNDLVVSLQE	XOC_2845	PP	Phosphotransfer protein contains 1 HisKA	XCC1655	XC_2576	_	XCV1708	XAC1672	_
GX_XOC2849		sensory box sensor histidine kinase/response regulator	ATGAAGATGGGGTTTCCGCACGGTGACAGCGTCATGGCGCAGGCGGTGCGCGACCACGACTGGGCGTTGAGCCCGCTGGGACCTACCACACAATGGCCGTTGCCGCTGCGTCATGCGGTCGATCTGATGCTGGGTTCGCCCGAGAGCATGTATGTGGTGTGGGGCGATGCGCTGACCCTTTTCTACAACGATGCCTATGCGCCGATCCTGGGACCGCGCCAGGCGCAGGCGCTAGGTGCGCCGCTGCGTGAACTGTGGGCCGATGCGTGGGACGCCGTGCGTGCGCCGATCGAGGCGGCGTTCGCAGGCCAGGCCTCGCGCTTCGAGGAACTGCCGATCGGCATGAACCGCTACGGCGTGCCGGAGCAAACCTGGTGGACGTTCTCGTTCTCGCCGATT…	MKMGFPHGDSVMAQAVRDHDWALSPLGPTTQWPLPLRHAVDLMLGSPESMYVVWGDALTLFYNDAYAPILGPRQAQALGAPLRELWADAWDAVRAPIEAAFAGQASRFEELPIGMNRYGVPEQTWWTFSFSPIYLDDGRVGGAFCVTNEVTARKLAQARLADKHERLIRLFEQAPMFMAFLSGPQHRVEFANPCYSRLIGHRDVIGRPLAEALPDAVEQGHLGRLDEVYRSGRAFSANALPYNVHAVPGGPSERRLLDLVYQPIAGADGTISGIFVQGLDITDRISLERAVREAEARNRQILDSVMDYAIIATDMHGRVTSWNEGARRILGWSEAEMLGQSLQRTFTPEDVERRQILIEAAAALESGSGMDERWHVRKSGEQFWANGSLMVLREETGKA…	_	HyHK	Histidine kinase, Hybrid contains 4 PAS_4,1 HisKA,1 HATPase_c,1 Response_reg	XCC2426	XC_1686	_	_	_	_
GX_XOC2969		two-component system response regulator protein	ATGGCCACACGCCCGGAATCCCATCCACGTCTATTGCTGGTGGAAGACGACCCGATCAGCCGCGGATTCTTGCAGGCTGTGTTGGAAGGTCTCCCAGCCACGGTTGACTGTGCCGACTCCCTTTCTTCTGCACTCGACCGCGCACGCGAACGTCGCCACGATCTCTGGTTGATCGACGTCAATCTTCCCGATGGCACCGGCAGCGGGCTGCTGCGTGCGCTGCGCCCGCTGCACCCGGACGTGCCGGCACTGGCGCACACCGCCGACACCAGCACGGCGATGCAGAGCGGCCTGCAGTCCGACGGGTTTCTGGAAATGCTGATCAAACCGCTGACCTCCGAACGCCTGTTGCAGGCCGTGCGTCGTGGCCTGGCCCGCGGCCGCTACGGCGTGGCCCCG…	MATRPESHPRLLLVEDDPISRGFLQAVLEGLPATVDCADSLSSALDRARERRHDLWLIDVNLPDGTGSGLLRALRPLHPDVPALAHTADTSTAMQSGLQSDGFLEMLIKPLTSERLLQAVRRGLARGRYGVAPAGVLDMAASDWDEAAALSALNGQQHHLKALRELFLAELPGTRDAVDSALQISDEQALRNHLHRLQASCGFVGAARLASAVRLLRGDPQSRSARTQFHAAVAALLH	XOC_3179	RR	Response regulator, unclassified contains 1 Response_reg,1 Hpt	XCC1276	XC_2965	PXO_01720	XCV1380	XAC1328	XALc_2538
GX_XOC2993		histidine kinase	GTGACCGCCAACTTCCTGGAGGCGGCGCGCAGACGCAGCGGCATGCACAGATGCGGGCTTGCCCGCATCGCGTGTGGCCCGCACTATGCGCCGACTTGTTGTGAAGTTGATCCGGTGCGCCTCCTATCCCGCTTGCCCCATTGGCTGCTCGTTGTGTTCTGGGTGTGCCTGTGTCTGGCAGTGCTTCCCGTACAGGCGCTTACGCCCGCAACACCTGTCCCCATTCAGCTGACGATTGCCGACGGACTGCCGTCCGACACGATCAATCAATTGGCCGAAGACAAACAGGGGTATCTGTGGCTCGCCAGCGATGATGGGTTGGCCAGGTTCGACGGGCGCAATTACCGCATCTGGCGGATGGAAGATGGCCTGACCAGCAATGTCGTCTGGGCCATCTGT…	MTANFLEAARRRSGMHRCGLARIACGPHYAPTCCEVDPVRLLSRLPHWLLVVFWVCLCLAVLPVQALTPATPVPIQLTIADGLPSDTINQLAEDKQGYLWLASDDGLARFDGRNYRIWRMEDGLTSNVVWAICVDAHDRVWMGFEDGGVGYLEANTRTFKRLEDPHFPELRDATLWSLAQTPDGDIWIGTAKQGLYRYRPDGGMQHFSAKAADAASLPSDTIVGLEVAPDGALWIGTWGGLVHWDGRRLERVALPGPAQAVNRLYKESDGKVLWVSDFDGNTVQFNTVGPPTPRPWHSLTATPQVKGMLLRDRVGRYWLDTNTGLGMSAGSGAGSGAVERVPVYSFSAHGLVNRNWIAAYEDREGGLWFASLEGGLWHLPPRWDTFALFSHGADDPQSL…	XOC_3206	HyHK	Histidine kinase, Hybrid contains 1 HisKA,1 HATPase_c,1 Response_reg	_	_	_	XCV3166	XAC3029	_
GX_XOC2994		two-component system sensor-response regulator hybrid protein	GTGCTTGCTCATGCACGGCGCGGCCTGCACTATGCGGCGAACTGCAGTGAAATTTTTATGTCACGCCTACGTTTTTGTCCCGCTTTCGGTCGCAACCTTGCTGCACGGTGGTTGGTTCTATTGATCACCGCGGTGCCCGTGTTTGCCTCCGCGGCGGTACCAACCACTCCGGTGCCGGTCCAACTCACTGTGGCCGACGGTCTTCCGTCCAACACAGTGAACGACTTTGCCGAGGACAAAAACGGCTACCTCTGGCTAGCAACGAACGATGGTCTGGCCAGGTTCGATGGTCGTAGTTACCGCATCTGGCGAATGGAGGACGGGCTGACAGATAACTATGCATGGGCGGTAGGAGTCGATGCCGAAAACAGGCTATGGGTTGGTTTAAATGATGGCGGT…	MLAHARRGLHYAANCSEIFMSRLRFCPAFGRNLAARWLVLLITAVPVFASAAVPTTPVPVQLTVADGLPSNTVNDFAEDKNGYLWLATNDGLARFDGRSYRIWRMEDGLTDNYAWAVGVDAENRLWVGLNDGGVGVMDPKRRAFKPLESAQFPELSHLTVWAIAQTPDGDLWFGTSRSGLYRLRPDGSMQHFMFVADDAHSLPSDRVNELRVTAEGALWIGSNGGLARWNGRSFDRKALPGDSQSSNGLRVDPNGGLWVTDSNHLLYRLDSGGNFVPHPWQHANDGQNVIGMLLHDRSGHYWLDTMSGLGISEGTQVQNVPIYSLSAHGLVKPSWAIAYEDREGGLWFASLSGGLWHLPPNWSTFSVLSYHVDDPQSMANPLVRAAAVSASGGLWIAGT…	XOC_3207	HyHK	Histidine kinase, Hybrid contains 1 HisKA,1 HATPase_c,1 Response_reg	XCC2846	XC_1260	PXO_01692	XCV3165	XAC3028	_
GX_XOC2995		two-component system sensor-response regulator hybrid protein	ATGAAGAACGTGCTGTTGTCGGTGCTGGCGGTGCTACTGCTATCGATCGGCCTGGATGCGGCGGCAGTGAATCAGATCGAGACCCCGCGCATGCGCCGGTTCGGTGCGCCCGAAGGCCTGCCCTCACGCATGGTGCTGGCATTGGCGCAGGACCGGCAGGGCTTTATCTGGGCGGCGACCGGCGATGGCCTGGCACGCTACGACGGCATCGGGCTGCAGGTATGGCAGCACGACCCGCATGTCGCCAGTTCGATCCCGGGCAACGAAGTGGAAACGCTGTTGGTCGATGATCGCGACCGGGTGTGGGTTGGCGTCAATGGCTCGCCACCGAGCATGCTGGATGCGACGCGCACGGCATTTACGAGGTTTCCCAACGTCGGTGCAGCATGCGATGGGCAG…	MKNVLLSVLAVLLLSIGLDAAAVNQIETPRMRRFGAPEGLPSRMVLALAQDRQGFIWAATGDGLARYDGIGLQVWQHDPHVASSIPGNEVETLLVDDRDRVWVGVNGSPPSMLDATRTAFTRFPNVGAACDGQVWALAQAQGAIWIGTSSGGLCRREENGRVTTFRATPDAADGLPSNTIMSMVTDARGRLWIGTDSGLVMRDGERFVRIAPDRLGTTVFKLSKDADGTLWVGTSKGLYRVTPAGVLERAPWTGADTVRAATVVHDVHGGYWMGAADGFFRVAPGETALRVMEGDRGSGFLTAHSGVLDVMQDRQGGLWLGLISQGIAYLPPDWRRFSTIFESQGKPLESLYLFNTAADGDSFLVTTGEGVYRLGNDGELVPVLHSDILGGGTVQSVLP…	XOC_3208	HyHK	Histidine kinase, Hybrid contains 1 HisKA,1 HATPase_c,1 Response_reg	XCC2847	XC_1261	PXO_01691	XCV3167	_	_
GX_XOC2996		histidine kinase; two-component system sensor-response regulator hybrid protein	ATGCGCTTACTGATCGTGGTGTTGGCTGTGCTGTTGGCCATATCGCCGTGCGTGGCAAAGATTCCGGAAGTGCCGCGCTTTCGGATCGTCGGACCCAGCGAAGGATTGCCTTCGACGATGGTGGTTGCCATCGGCCAGGACCGCGCCGGCTATCTATGGCTTGGGACGCTGGACGGTCTGGTGCGTTACGACGGCGCAGGATTCAGGACCTGGCGTCACGATCCGGCCGACCCTGCATCGTTGCCCTGCAACGGGGTGCAGGCATTGCATGTCGATGCGCAGGACCGGGTCTGGGTGGGGTGCGGCAGGACGTTGAGTGTCTTGGATGCCGGCCGCAGTCGCTTTCGTCACTATCGCGCCATCGACTCCCCATTGCTGAAGAACGGCGAGATCTTCAGC…	MRLLIVVLAVLLAISPCVAKIPEVPRFRIVGPSEGLPSTMVVAIGQDRAGYLWLGTLDGLVRYDGAGFRTWRHDPADPASLPCNGVQALHVDAQDRVWVGCGRTLSVLDAGRSRFRHYRAIDSPLLKNGEIFSIATFDGAIWAGTTTGALVRIDASGRMSSVNLGELEGALDQAMVMNLAVDDRHRLWIGTSNGLAYYDGKRLHREYIPDEPNRQSAIFGLQWTGDRLWLGSESGLHVLRADGRWQPFAWATMFGNGNEFWGAVAAPDGEFWLGSGRGLWRTRGERPPVPALSGEGPLSRRNVIGLMAAADGGLWVPMHGTGLGYLPADWKRSAVLKPAAPMGDAIYCNLAPAKRSGGLWQVDAQGRLLRVDPSTGEAFQTGLQSPHLKGMELVSALED…	XOC_3209	HyHK	Histidine kinase, Hybrid contains 1 HisKA,1 HATPase_c,1 Response_reg	XCC2848	XC_1262	PXO_01690	XCV3168	XAC3031	_
GX_XOC3089	cheA4	type IV pili sensor histidine kinase/response regulator	ATGAGCGCGCTTCGCGATGCGATGAGTCACGCCGCACTGGGCTGGGTCAAGCCAGAGCTGGACGAGACGTTGCGCCAGGCGCGCAACGAGATCGAATACTTTGCCGAAGAACCGTCCGACACCAGTCGGATGCGGTTCTGCGCCGGCTATCTGCACCAGGTGCAGGGCACGCTGCGCATGGTCGAGTTGTATGCCCCGGCGATGGTGGCCGAAGAGCTCGAGCTGCTGGCCCAGGCCGTGCAGGTGGGCGAGGTCACCGACCGCGATGAAGCTTGCGCCATGCTGATGCGCGGCACCGTGCTGCTCCCCGATTATCTGGAGCGCTTGCAGAACGGGCACCGCGACATTCCGATCGTGTTGTTGCCGCTGCTCAATGAGATCCGCGCCACCCGTGGCCAG…	MSALRDAMSHAALGWVKPELDETLRQARNEIEYFAEEPSDTSRMRFCAGYLHQVQGTLRMVELYAPAMVAEELELLAQAVQVGEVTDRDEACAMLMRGTVLLPDYLERLQNGHRDIPIVLLPLLNEIRATRGQPGLNESVLFALDPQAGVATEAELDHARGSLSGRNRELLDTVGNAVKEELLRVKDALDLHLRTGGDIAKLQTQVKDLGSVADTLGMMGLGVARNVVVQQRDALARVVDGQTQMDENVLLDIAGALLYVDASLDDQVASLGADPGDGTEVSNSANSSEVRRTVDVLAQQAIANFGAAREHFVAFIETNWDHAHLANVPHLLGEVGGALRILELPQAADYLEGVRRYVDLELIGKQRVPSGRQLDTLADAMASLEYYLEALRERRPGRE…	XOC_3303	HyHK	Histidine kinase, CheA contains 4 Hpt,1 H-kinase_dim,1 HATPase_c,1 CheW,1 Response_reg	XCC2921	XC_1187	PXO_01607	XCV3229	XAC3098	_
GX_XOC3092	pilH	type IV pilus response regulator PilH	ATGGCTCGAATTATATTGATCGAGGACTCGCCCACCGACAGCGCAGTCTTCAGTCAATGGCTGGAAAAAGCAGGCCATACGGTCGTCGCCACCGATAACGCAGAAGAGGGACTTGAGCTGGTTCGCAGCCAGGTGCCCGATCTTGTGTTGATGGATGTGGTGCTGCCCGGCATGAGCGGCTTCCAGGCAACGCGTGCACTTGCACGCGACCAGGCTACCAAGGACATCCCCGTGCTGCTGGTCAGCACCAAGGGCATGGAAACCGACAGAGCCTGGGGTTTGCGACAAGGTGCCAGCGACTACATCGTCAAGCCGCCGCGCGAAGACGATCTGATCGCGCGCATCAGACAACTGGTGCGTTGA	MARIILIEDSPTDSAVFSQWLEKAGHTVVATDNAEEGLELVRSQVPDLVLMDVVLPGMSGFQATRALARDQATKDIPVLLVSTKGMETDRAWGLRQGASDYIVKPPREDDLIARIRQLVR	XOC_3306	RR	Response regulator, CheY family contains 1 Response_reg	XCC2924	XC_1184	PXO_01603	XCV3232	XAC3101	XALc_2241
GX_XOC3093	pilG	type IV pilus response regulator PilG	ATGGTGATCGATGATTCGAAAACCATTCGCCGCACCGCCGAAACGCTGCTGAAGCGGGAAGGTTGTGAAGTAGTGACAGCAACGGATGGTTTCGAGGCACTGGCCAAAATTGCGGACCAGCAACCTCAGATCATTTTTGTTGACATCATGATGCCGCGCCTGGATGGGTACCAGACGTGCGCGTTGATCAAGGGCAACCAGCTCTTCAAATCGACGCCGGTAATCATGTTGTCGTCCAAGGATGGGCTGTTCGACAAGGCACGCGGCCGCATCGTCGGTTCCGAGCAATATCTGACCAAGCCGTTCACCCGTGAAGAACTATTGAGCGCAATCCGCACGTACGTCCACGCCTGA	MVIDDSKTIRRTAETLLKREGCEVVTATDGFEALAKIADQQPQIIFVDIMMPRLDGYQTCALIKGNQLFKSTPVIMLSSKDGLFDKARGRIVGSEQYLTKPFTREELLSAIRTYVHA	XOC_3307	RR	Response regulator, CheY family contains 1 Response_reg	XCC2925	XC_1183	PXO_01602	XCV3233	XAC3102	XALc_2242
GX_XOC3121	cheY family	two-component system response regulatory protein	ATGCCACAAAACAAGGAACGGCCGGTTGTATTCGTTGTCGAAGACGGCGATGGCACCCGACAACTCAGCTGCCTTGTGCTGGAGAGCTACGGTTTTACCTGCCGCAGTGCCGGCTCGGTCGAAGAAGCGTTGGCACTGATCGAAAGCGATCCACGCGTCGACGTGTTGTTTTCCGATATCCATTTCCCGGGCGGTCTGACCGGTGTGGATCTGGCGCTCAAGACGGCGCAAGCACCGTATAACCTGCCCGTCCTGCTGACCTCCGGCCTGGCGGTCGAGTACGTGGAAGAGATTTTGCCCGACGGCGTGGCCTTCCTGGAAAAGCCCTACACCCCCGAGCAACTGCTGAGCGCGATCCGCAGCGTGATGGCCAAGCGCCGGATGCCAGCCACGCCGGTC…	MPQNKERPVVFVVEDGDGTRQLSCLVLESYGFTCRSAGSVEEALALIESDPRVDVLFSDIHFPGGLTGVDLALKTAQAPYNLPVLLTSGLAVEYVEEILPDGVAFLEKPYTPEQLLSAIRSVMAKRRMPATPVA	XOC_3334	RR	Response regulator, CheY family contains 1 Response_reg	XCC2949	XC_1160	PXO_01573	XCV3257	XAC3126	XALc_0012
GX_XOC3129	cheY family	two-component system response regulator protein	ATGACCATGCGTGTGCTGCTGGTCGAAGACGAGTCGTTGGTGGCGATGCTGCTGGAAGATTGCCTGACGGAGTTGGGCTATGAGGTGGCGGCGACCGTCGCCGATGTGGACGCCGCGCTGCAGGCGCTGCATGCAGGCAATCTCGATCTGGCACTGCTGGACATCAATCTGTGCGGCACCTTGTCGTTTCCGATTGCAGAAGAGCTGGACGCGCGCGGCCTGCCTTATATGTTCGTGACCGGCTACGCGCAGGCAGGGATTCCTGAAAAGTACCGGCATCGGCATGGGCTGCAGAAGCCTTTTCATTTTCACGATCTGAAATACGCGCTATCGCAGTTGCAGCAGCGCAGTGTCGAGTAG	MTMRVLLVEDESLVAMLLEDCLTELGYEVAATVADVDAALQALHAGNLDLALLDINLCGTLSFPIAEELDARGLPYMFVTGYAQAGIPEKYRHRHGLQKPFHFHDLKYALSQLQQRSVE	XOC_3342	RR	Response regulator, unclassified contains 1 REC	XCC2958	XC_1150	_	XCV3266	XAC3135	_
GX_XOC3130		two-component system sensor protein	ATGATCGGACGTTCACGTGCGTCCATTTATCGTTCGCTCCAATTTCAGGACGATGACGCAATGGCCGAGCATCAGGAAGACGCAGCGAAGTCGCGCATTTATGAGGCCTTGCTACAGGCAACACCGGATCTTTTATACGTGTTCGATATCCAGCATCGCTTCGTCTACGCCAACCAGGCGTTGTTGACGATGTGGGGCATGCGCTGGGAAGACGCCTGCGGCAAGACCTGCCTGGAATTGGGCTACGAGCACTGGCATGCGGCCATGTACGATGAGGAAATCGAGCGGGTGATCGCAACAGGTCAGCCGGTGCGCGGCGAAGTGCCATTTCCGCATACGATCAACGGCCTGCGCGTCTACGACTACACCTTCACTCCTGTGTTCGGGCCAGACGGCAAG…	MIGRSRASIYRSLQFQDDDAMAEHQEDAAKSRIYEALLQATPDLLYVFDIQHRFVYANQALLTMWGMRWEDACGKTCLELGYEHWHAAMYDEEIERVIATGQPVRGEVPFPHTINGLRVYDYTFTPVFGPDGKVEAIAGATRDITEHKQHLQLLINELNHRVKNSLVMVQSLARQSFTHAASLADAQEKLDARLLALSRAHDTLTRKNWVSADILELTRDAAALYGSNESQRLTLQGSSCRLDPRRALALSMALHELCTNALKHGALSSPAGNVQVSWERSARGEQELLELIWREAGGPPVQPPTRKGFGTRLLERGLKHDLKGEVDLSFDPAGVCFRVSIPLPPELAEARP	XOC_3343	HK	Probable incomplete histidine kinase contains 1 PAS_4,1 HWE_HK	XCC2959	XC_1149	_	XCV3267	XAC3136	_
GX_XOC3212	cvgSY	two-component system sensor-response regulator hybrid protein	ATGCACGTGGGCAGTAAGCAGCACATCCTGGTCGTCGACGACAATGCGGTGACGCGTTATTCGGTGCGGCGCGTGCTCGAACATCACCAATTCGTGGTTGAAGAGGCCGGCACCGGCACGGAGGGACTGGCCAGGCTGGCCGCGCAGACGTTTGCTGCGGTGGTGCTGGACGTCAATCTGCCAGACATGAGCGGCTTCGACATCGTGCGCACGTTGCGCGCGGAACCGCGCACTGCGTTGCTGCCGGTGGTGCATGTCTCGGCCGCCTCGATCGCCACCGGCGACATGATCACCGGGCTGGATGCCGGCGCCGACGCCTACCTGATCCATCCGGTCGACCCCAACGTGCTGGTCGCCACGCTGCGCACGCTGCTGCGCGCACGCCGCGCCGAAGAGGCG…	MHVGSKQHILVVDDNAVTRYSVRRVLEHHQFVVEEAGTGTEGLARLAAQTFAAVVLDVNLPDMSGFDIVRTLRAEPRTALLPVVHVSAASIATGDMITGLDAGADAYLIHPVDPNVLVATLRTLLRARRAEEALRVSEARFREIFEHISAPIAVVDANLHTHEANAAFQRLIGNATPGVAIHAAGLDQASTMHALTTALVQRERWSGALTLLRDGKLCETEWRVSPYREPDLGLLMVEDVTEQRLREREQRQELDIATSELAHQIAQRQHTEIQLLQAQKMEALGKLTGGIAHDFNNLLTSIISGLDMIQLAVESNRIERVPRLAEIATGSAHRAAALTQRMLAFARKQSLDAQPFDVNTRVRSLEDMLQRSIGENIELELELASTPLVAIADANQLEN…	XOC_3430	HyHK	Histidine kinase, Hybrid contains 2 Response_reg,1 PAS_4,1 HisKA,1 HATPase_c	XCC1176	XC_3067	_	XCV1324	XAC1274	_
GX_XOC3213		two-component system sensor protein	ATGAATCCCTCGACCAAGCTGCCGGCAGGCGATGCGACCGCCGATACGACGGCCGAACTGGAAAATTTGCGTCAACACAATCAGGCCCTGCGCGAGGAACTGGAAGAAACCAATCAGGGCGTGCTGGCGTTGTATGCCGAGCTCGACCAACAGGCCGAACAGCTGCGCGACGTCTCCGAACTCAAGAGCCGTTTCCTGTCGTACATGAGCCATGAGTTTCGTACCCCGCTGGGGTCGATCCTGAGCATCACCCGCTTGCTTGAGGACGGCATGGACGGGCCGCTCAACGCCGAGCAACTCAAGCAGGTGCGCTTCGTCAGCGGCTCGGCGCGCGAGCTTACCGAGATGGTGGACGACCTGCTGGATCTGGCCAAGATCGAGGCCGGGCGCATCACCATT…	MNPSTKLPAGDATADTTAELENLRQHNQALREELEETNQGVLALYAELDQQAEQLRDVSELKSRFLSYMSHEFRTPLGSILSITRLLEDGMDGPLNAEQLKQVRFVSGSARELTEMVDDLLDLAKIEAGRITISPGWFDLMDLFAALRGMFRPLTDTGTTTLIFDDPPVLPMLYTDDKKLAQILRNFISNALKFTPQGHVRVFAQLEGDTHVRFGVQDTGIGIPAELHEALFEDFVQVDSPLQKRLTGTGLGLSICKRFAELLGGRVGINSVVGQGSEFYVVLPVTLAAEDARGQ	XOC_3431	HK	Histidine kinase, Classic contains 1 HisKA,1 HATPase_c	XCC1175	XC_3068	_	XCV1323	XAC1273	_
GX_XOC3223	hrpG	transcriptional regulator	ATGAACATCCCTTGCCCCCTTGCACACGGATCGGCGTTTCTGTTGACGCAGGACGCCCGCCTGGTCTCGCAGGTCAACGCCAGCCTCGCACCGCTATCGCGCAATGTCTCGGTGTTTTCCGATGAACTGGAGCTCCTGCGTTCGTTGCGGCATTCGCCGTGCGAGTTACTGGTCTTCGACGCCAGTTGCGTCGCCTCCGACGAAAGCTCGCTGCTGGCCTGGCAGCGCTGCCATAGCGGTCATCCCACGCCGCTGATTGTGCTCGGGCGTTTCGACTGCGCCAATCACATCCTGGACTGGTATCGCGCGGGCGCGCAGGAGGTGCTTGCGCTCCCCTTCAATTCGCACGAATTGCAGGTACGCGCGGCCCTGGCGCTATCGCCGGTGGCGCATGCCTGC…	MNIPCPLAHGSAFLLTQDARLVSQVNASLAPLSRNVSVFSDELELLRSLRHSPCELLVFDASCVASDESSLLAWQRCHSGHPTPLIVLGRFDCANHILDWYRAGAQEVLALPFNSHELQVRAALALSPVAHACPETQQLSVGPYQLLRDENTVYLHGKPIVLTAREFSIAWLLFSSPGVCFRRCQLAKAVWGSHTEFTDRTMEQHIYKLRKKLQLGNHNGAVRIRAVYSHGYKLELALQDKDATTMSKAVSPSLSPAHRTAAC	XOC_3441	RR	Response regulator, OmpR family contains 1 Response_reg,1 Trans_reg_C	XCC1166	XC_3077	PXO_01951	XCV1314	XAC1265	_
GX_XOC3287	pilS	two-component system sensor protein	ATGGGACACGAACGGGCCGCCTATTGTGGCCGACCACGCCGTGCGGCGCAAAATTCTCCGGGATTGGCTGCCCCGTCGTCGCGCTTGCGCACCGCCGGACAATGTGCCAACGCGCCATGCATCCCACCGCACCTGCCTATACTCGCGGCTCGCTCCAGCGGGGAAATCGGCTTGGAATCCATCACATCGCTCATCGCCCGCATCCAGTCCGCGCCGCAGCGTGAGCTGTATTTTTTCTCGTTGTACCGGGTGCTGGTGGCGGGCCTGATCGCCGCGCTGGTGTTCAGCCCCTTGTCCGATGCCATTCCCGAGCCGCGTTACCCACGCCTGGCCCCGGTCGTGGCGATCGGCTATCTGTGCATGGCGATTCCGCTGCTGTTCTGGGGGCGCAGCGAGCGC…	MGHERAAYCGRPRRAAQNSPGLAAPSSRLRTAGQCANAPCIPPHLPILAARSSGEIGLESITSLIARIQSAPQRELYFFSLYRVLVAGLIAALVFSPLSDAIPEPRYPRLAPVVAIGYLCMAIPLLFWGRSERRLTATVLCAVVADILAATLATHALPGASAGIAMMLLFNVAAAAILLRLRYGMSIAVLASTAIVLEYLWTLLEGGGATRPVAELAMFATSYVAVAFICEQIASRARRNQVLAEERGAQVANLYEINELIIRRMRTGVLVVDTHNRISLANEAALALLGDGDPRNAPADLSLVALTPELARRLQRWRSGWRQEEAPLELGADRPEVQPRFVRLLADSDLVLVFLDDATVVSRRAESLTLSAMGRFSASLAHEIRNPLTAISYASQLLE…	XOC_3505	HK	Histidine kinase, Classic contains 1 HisKA,1 HATPase_c	XCC3095	XC_1062	PXO_04880	XCV3350	XAC3237	XALc_0669
GX_XOC3288	pilR	two-component system response regulatory protein	ATGAGCGAACCCAAAAGTGCCCTGGTTGTCGATGACGAGCGTGATATTCGCGAGTTGCTTGTTCTCACCTTGAGCCGTATGGGGCTGCGCATCAGCACCGCTGCCAATCTGGCCGAAGCGCGCGAATTGCTGGCCAACAATCCCTACGATCTGTGCCTGACCGACATGCGCCTGCCCGACGGCAATGGCATCGAGCTGGTCACCGAAATCGCCAGGCAGTACCCGCAGACGCCGGTGGCGATGATCACCGCGTTCGGCAGCATGGACCTGGCCGTGGAAGCGCTGAAAGCCGGCGCCTTCGATTTCGTCAGCAAACCGGTGGACATCGGCGTGCTGCGCGGCTTGGTCAAGCACGCGCTGGAATTGAACAACCACGACCGCCCTGCTCCGCCGCCGCCA…	MSEPKSALVVDDERDIRELLVLTLSRMGLRISTAANLAEARELLANNPYDLCLTDMRLPDGNGIELVTEIARQYPQTPVAMITAFGSMDLAVEALKAGAFDFVSKPVDIGVLRGLVKHALELNNHDRPAPPPPPEQASRLLGDSSAMESLRATIGKVARSQAPVYIVGESGVGKELVARTIHEQGARAAGPFVPVNCGAIPAELMESEFFGHKKGSFTGAHADKPGLFQAAHGGTLFLDEVAELPLQMQVKLLRAIQEKSVRPVGASGETLVDVRILSATHRDLGELVSDGRFRHDLYYRINVIELRVPPLRERGGDLPQLAAAIIARLAHSHGRPIPLLTQSALDALDHYGFPGNVRELENILERALALAEDDQISATDLRLPAHGGHRLAATPGNAA…	XOC_3506	RR	Response regulator, NtrC family contains 1 Response_reg,1 AAA_5,1 HTH_8	XCC3096	XC_1061	PXO_04881	XCV3351	XAC3238	XALc_0668
GX_XOC3304	colS, vgrS	two-component system sensor protein	ATGCCTGAAAGTACGAGCGAGACGCGGCCGGCGCGCAGGCGCGGCCGCTATCGGCGGCGACTGCGCAGCCGCATCATCCTGTCGTTCGTGTTGTTGGGCTTCTGCCTGACAACGCTGTTCGCCTTCGCCACCAACTGGGCGCGCTCGCGCGTGGAAAACCAGTTGGTGGAAGACGTGATGAACCGCAACATCGACGCTTTCGCGCAACGCTTTTATTCCGATCCGATGCGCAACCCCGATCTGCCGTTGCAGCAGATGCGCGGGCGCGTGGTGAAAAGCGACAAGTTCGAAGCGCTGCGCCGCGAACAACCGGAGTGGTACCAGCTGCCCGACGGCATCCACACCATCACCGGCGTGGATGAAAGCGGCAATACGTATTCCTACAAACTGGCGGTGCGC…	MPESTSETRPARRRGRYRRRLRSRIILSFVLLGFCLTTLFAFATNWARSRVENQLVEDVMNRNIDAFAQRFYSDPMRNPDLPLQQMRGRVVKSDKFEALRREQPEWYQLPDGIHTITGVDESGNTYSYKLAVRKTPSEWFFLAYDMTQALKGEIQLKRTLVLSVLVFSGFSLLIGWWSASKVMRPVSDLAARLRAYRGGTSQPKPLAAHFPDDEVGQLAEALDDYSARLTEVVQRDREFNADVSHELRTPLAVIRGATELLLTKPNLDEKVLQRLQRIQRAEQQCSDLIGSLLLLSRNERGQGSSNVAKVAEQLIDSHRAQLGGKPLELVLEGVRDLVIDAPESALSVALGNLIGNAVKYTQDGQVRVRVRGDCVEVIDSGPGLSEEDAAKLFQRGYRG…	XOC_3522	HK	Histidine kinase, Classic contains 1 HAMP,1 HisKA,1 HATPase_c	XCC3106	XC_1050	PXO_02305	XCV3364	XAC3249	XALc_0662
GX_XOC3305	colR, vgrR	two-component system response regulatory protein	GTGCGAATTCTAGTAATTGAAGACAACAGCGATATCGCCGCAAATCTTGGTGATTACCTCGAAGACCGCGGTCACACGGTGGACTTCGCCGCCGATGGTGTGACCGGTCTGCACCTTGCCGTGGTGCACGAGTTCGACGCCATCGTGCTCGATCTCAACCTGCCCGGCATGGACGGTATCGAGGTCTGCCGCAAGCTGCGTAACGAAGCGCGCAAGCAGACGCCGGTGCTGATGCTGACCGCGCGCGACTCGCTGGACAACAAGCTGGCCGGCTTCGACTCCGGCGCCGACGACTATCTGATCAAGCCATTCGCGCTGCAGGAAGTGGAAGTGCGCCTCAACGCGTTGTCGCGCCGCGGCAAGGGCGTGCACACCCGCGTGCTGGAAACCGGCGACCTG…	MRILVIEDNSDIAANLGDYLEDRGHTVDFAADGVTGLHLAVVHEFDAIVLDLNLPGMDGIEVCRKLRNEARKQTPVLMLTARDSLDNKLAGFDSGADDYLIKPFALQEVEVRLNALSRRGKGVHTRVLETGDLEYNLDTLEVRRRGKLLQLNPTALKILQALMEASPAVVTRQELETRVWGEELPDSDSLRVHIHGLRAVVDKPFDVPMIQTRHGIGYRIASPDA	XOC_3523	RR	Response regulator, OmpR family contains 1 Response_reg,1 Trans_reg_C	XCC3107	XC_1049	PXO_02303	XCV3365	XAC3250	XALc_0661
GX_XOC3355		two-component system sensor protein	ATGTGGGGCCTTGGCATGCCCTATGCTTACGGCTTACCACTCTTTAAATTTGCGCGCATGAGTACCGTCCTGTCCAATCTCGCGGCCGAACCGCTTCCTTGCGCACCCAAGCCCCCTGGCGAAGCGCTGCGTCTCCAGGCGCTGCAAAGCTACGGCATTCTCGACACACCGCGCGAAGCGGCGTTTGAAGACATCACCCGGCTCGCCTCGATCATCTGCCAGACGCCGATCGCGCTGATCAGCCTGGTCGATGCCGACCGCCAGTGGTTCAAGAGCGAACTCGGGATGGGCGAGCGCGAGACCCCGTTGTTCAAGTCGATCTGCGCGCATGCGCTGCTCGACAACGATGTGCTGGTGGTGCCCGACACGCGCGAAGACATCCGCTTCTCACGCAATCCG…	MWGLGMPYAYGLPLFKFARMSTVLSNLAAEPLPCAPKPPGEALRLQALQSYGILDTPREAAFEDITRLASIICQTPIALISLVDADRQWFKSELGMGERETPLFKSICAHALLDNDVLVVPDTREDIRFSRNPLVTGEAPLYFYAGALLKTPDGLPLGTVCVLDRKPRQLTDEQVEALRALARQTMAHLELRRALAAAEESDRYRSRLMAIAGHDLKTPLRTAAYAIDKMRRHANVDSIPPLVTARDAISLVGRSMDELAALAASSKAAMPDLQSLQLEDVLHPVLGVWRQAAIDKCLALRHVPTSLRVRSHPTLLTTLIGNLVGNAIKYTERGRVLVGTRRRPGFAVVEIIDSGIGLNLEQPEQIFQAFRQADPRSDGLGIGLWIVHRTAETLGCEVN…	XOC_3576	HK	Histidine kinase, Classic contains 1 GAF, 1 HisKA_MA, 1 HATPase_c,	XCC3178	XC_0987	PXO_02127	XCV3453	XAC3335	XALc_2520
GX_XOC3382	qseB	two-component system response regulator protein	ATGCGCATTCTGCTGGTTGAAGACGATCTTTCACTGGGCGAAGGCATTCGCACCGCGTTGCGGCGCGCAGCCTATGCGGTGGACTGGGTGCATAACGGCGTCAGTGCGTTGATGGCGCTACAGGAGCAAACCATGGATCTGGTCATCCTGGATTTGGGGTTGCCGCGCATGGATGGCATCGCGGTCATTCGCACCGCACGCGCACGTGCGGTGGACACGCCGATTCTGGTACTCAGCGCACGCGAACGTGCAGCCGACCGCGCGCTTGGCCTGGATGTCGGTGCAGAGGATTATCTGGGCAAGCCGTTCGACACCAATGAACTGTTGGCGCGGACGCGGGCCTTGCTGCGGCGCTCGGCCGGCCGCGCGCAGCCTGCATTGCAGGCCGGCGCATTGCGG…	MRILLVEDDLSLGEGIRTALRRAAYAVDWVHNGVSALMALQEQTMDLVILDLGLPRMDGIAVIRTARARAVDTPILVLSARERAADRALGLDVGAEDYLGKPFDTNELLARTRALLRRSAGRAQPALQAGALRLDPAGMSVRWHGRDLDLARREFALLWLLMEQCGRPIGRERIQ	XOC_3605	RR	Response regulator, unclassified contains 1 Response_reg	_	_	PXO_02326	_	_	_
GX_XOC3383	qseC	signal transduction histidine kinase	GTGGTGAATTGGGCCATGCGCGCGCTGGTGCGTGTCTCCGATGAGATCGGCGAGCGCGACCCCAAGCGCTTGCAGCCGCTGCAGCCGCAGCACATGCCGCGCGAGGTGCACGGCCTGGTGCGCGCAGTGAACGGATTGATGGATCGCGTGCAGGAAGGCCTGGAACGCGAACGTCGCTTCATCGCCGATGCCGCGCATGAATTGCGGACGCCAATTGCCACACTCAAAGTGCATGCGGCCAATTTGCGTCTGGCTGCCAATGCGGAGGAACGCGATGAATCGCAGGAGCAACTCGATGCCAACGTGCTCCGCATCGAACGCATGATCGCCCAGCTGCTGGCCTTGAGCAGGGTGGAAGCGGTGGCTGCGCTCCCACAGCGCCGCGTGAGCCTGGACATC…	MVNWAMRALVRVSDEIGERDPKRLQPLQPQHMPREVHGLVRAVNGLMDRVQEGLERERRFIADAAHELRTPIATLKVHAANLRLAANAEERDESQEQLDANVLRIERMIAQLLALSRVEAVAALPQRRVSLDIVVRSECEDVLALAMQRQQTVELALQPVMVIADETGLSLLLRNLLENAVRYTPAGGRIRVGTHNAPQPTLVVEDSGPGIPEAARARVFHRFHRELGTGVEGSGLGLSIVHDIAVADAARVQLDESPALGGLRVRVQLVGHPIS	_	HK	Histidine kinase, Classic contains 1 HisKA,1 HATPase_c	_	_	PXO_02325	_	_	_
GX_XOC3485	gsmR	two-component system response regulatory protein	GTGTCTGTCACCGGTGACTTCTGGGGAAGTGTCTTGCGTATTCTGTTCGTTGGGGACGAAGCCAGTCTTCCGTCCGATCTTGTCGCCTATGTTGCCGATCTCGGCGACCAGTGGCAGGCGCAGCAGGTGGCCGATGGTAATTCGGCAATTGAAGCGGCCGCGCTGTCGCCGTTCGACGCAGTCATCGTTGCACCGATCCTGCCCGACCTGACTGCCGCCACCTTGCTGGGGCAGATCCGGACGCTGCGCCCGGACACCATTCGTATTGCGCTGATCGATGCGCAGGACGGCCAGCGCACGCCACCGGCCCGCATCATCGGCGTGGCGCATCGCTTCCTGCCGATGCCGCTGACACCGGAAGTTCTGCTCGAAGCCGTGACCAGCATGGAAGAGCTGCGC…	MSVTGDFWGSVLRILFVGDEASLPSDLVAYVADLGDQWQAQQVADGNSAIEAAALSPFDAVIVAPILPDLTAATLLGQIRTLRPDTIRIALIDAQDGQRTPPARIIGVAHRFLPMPLTPEVLLEAVTSMEELRDLLSNPRLRAAIGRIEKLPSPPHLYLSLMHALEGDDGADAADIAKLIAGDPAIAAKVLQLCNSAFFSGGRSITDLRTAVTCLGVATLRDLVLASEVFSVQTLTPAERNAMQRRALLSSRLAAKVLPPTSAELGSTAALLADIGLLLPGVRDEREPPADGADERLGHTEAGAYLLGLWGLPMPIIEAVAFHRHPQRSSLRSFWVTGAVHVATALASGESVDEEYLTKVGVIARLPSWREQADTLLGLAEA	XOC_3708	RR	Response regulator, RpfG family contains 1 Response_reg,1 HDOD	XCC3315	XC_0850	PXO_02599	XCV3571	XAC3443	XALc_0762
GX_XOC3516		PAS domain-containing two-component system sensor histidine kinase/response regulator	ATGTACGCATCGCAACGCCGCCGTCTGCTGCTCACCCTGTCCATCGTGCTGTGCGGGATGGTGGTGGCCATGGTCGCGGCCGGGCACTTCGTCGAACAAAACGCGCTGCACGATGAAAGTGCCACCGTGCGCCGCCAGCTGCGGCTCTACGCGCAGGCGCTGCAGCAGCGTATCGACCGCTATCGCACGCTGCCACAGATTCTGGCGCTGGACCCGGAGCTACGCGCCGCCGTCTCCGGCCCACTGTCGCCGGCACAGGTGGATGCGCTCAATCGCAAACTCGAACGCGCCAATAACGTTACCCAATCGTCCACGCTGACCTTGATCAACCGCGACGGCGTGGCACTGGCGGCCAGCAACTGGCGGGCGCCGCGCAGCAACGTCGGCGTGGATTACGCC…	MYASQRRRLLLTLSIVLCGMVVAMVAAGHFVEQNALHDESATVRRQLRLYAQALQQRIDRYRTLPQILALDPELRAAVSGPLSPAQVDALNRKLERANNVTQSSTLTLINRDGVALAASNWRAPRSNVGVDYAFRPYYQQALATGSGSFYGIGMTTSEPGYFLSQAIVGGTGQVQGVVVIKIALAALEREWLQTPDIVLASDAHDVVFLASRPEWRYRVLAPLSDRDRRELQSTRQYADQELRPLRRRLIEQTGYGGVLADIRDPPLGAQVLWQTLEVPESGWHLHLLHDTRVSAAAGRAAAIAAAGAWLALALLWLFVQQQRRLSALRQRSRHELETVLQQHAEELRTAQDGVVTAAQQANAGLSRSLEHLPQGVVVIDEALNLVAWNSRYVELFRFP…	XOC_3739	HyHK	Histidine kinase, Hybrid contains 1 PAS,1 HisKA,1 HATPase_c,1 Response_reg	XCC3348	XC_0818	PXO_02398	XCV3601	XAC3473	XALc_0736
GX_XOC3522		two-component system response regulatory protein	ATGTGCCAGAATTGGCGCATGGCCGATCTCACTATTCTCGTCGCCGACGACCACCCGCTGTTCCGCGCTGCCGTGCTCCATGTGCTGCAGCAGACCCTGCCGCAGGCCAATGTGGTGGAAGCGTCCAGCGCCGCCACCTTGAGCGCGATGCTGCGTTCGCACCCGCAGGCCGAGTTGGTGCTGCTGGATCTGGCCATGCCCGGTGCGCGCGGTTTTTCGGCGCTGCTGCATGTGCGTGGCGAGCACCCGGACATTCCGGTGGTGGTGATCTCCTCCAACGATCATCCGCGCGTGATCCGGCGTGCGCAGCAGTTCGGCGCGGCCGGTTTCATTCCCAAATCCACCCCGGCCGAATCGATCGGCACCGCCGTGGCCAGCGTGCTCGATGGCGGCACCTGG…	MCQNWRMADLTILVADDHPLFRAAVLHVLQQTLPQANVVEASSAATLSAMLRSHPQAELVLLDLAMPGARGFSALLHVRGEHPDIPVVVISSNDHPRVIRRAQQFGAAGFIPKSTPAESIGTAVASVLDGGTWFPPMTAERSEADAQLASKLAQLTPQQFRVLLSLADGLLNKQIAHELGLAENTVKVHVTAILKKLDCYSRTQAAVLVKALEPEGEG	XOC_3745	RR	Response regulator, NarL family contains 1 Response_reg,1 HTH_LUXR	XCC3349	XC_0816	PXO_02404	XCV3608	XAC3480	XALc_0735
GX_XOC3524	tctE	two-component system sensor protein	ATGGCTGAGCCGCTGACGGTGGCACCGTCGATCCGGCGCACCTTGCTGCTGTATCTAGGCAGCTTGTCGCTGCTGGGTGCGGTGGTGGTGTTCTTTGCCGCGCGCAACTACGGCGAGCGCGCGGCCAATCGGTCCTACGATCATCTGCTGGTGTCCTCGGCCTTGTCGATCATCGACAGCGTGGCGTTGGTCGGCGGCGATTGGCAGGTGGATTTGCCATATGCCTCGCTGGATCTGCTGGGCATGGCACCGGAAGACCGCGTGTTCTATCGCGTGTTCGATGCGCAGGGCCGCACCATCACCGGCGAAGACACGCTGCCGCTGCCGCCAGGCTCGCCGCGCGACGAGCGGCCGCTGTTGTTCGATGCGCAATACAGCGGCGAGCCGGTGCGCTTTGCG…	MAEPLTVAPSIRRTLLLYLGSLSLLGAVVVFFAARNYGERAANRSYDHLLVSSALSIIDSVALVGGDWQVDLPYASLDLLGMAPEDRVFYRVFDAQGRTITGEDTLPLPPGSPRDERPLLFDAQYSGEPVRFAVVMHRVASASEQDEVRVQVGQTRRARDAVARDVVLNALVAIGVLSLLALALVWLGVYRALRPLQRIERDLSRREPSDLKPLNVPAPQEMQLMVTALNSFMARLSSSNETLRAFMAEAAHQMRTPLAALRAQAQLAMDDDDPREMQRSLVAIERNASHMSRLLNQLLSDASVTHRSNLQRFATVDLAELLHQALHEALPRSQGAPRVHLAIDPQPALLRGDALLLREALKNLIDNACKYGAVAPLQVALTSDGNHHVLTIADHGPGI…	XOC_3747	HK	Histidine kinase, Classic contains 1 2CSK_N,1 HAMP,1 HisKA,1 HATPase_c	XCC3351	XC_0813	PXO_02406	XCV3610	XAC3482	_
GX_XOC3525	tctD	two-component system response regulatory protein	ATGCGCCTTTTGCTGGTCGAAGACAACGCCGATCTCGCCGATGCCATCGTGCGGCGCATGCGCCGTAGCGGGCATGCGGTGGATTGGCAGGCCGATGGGTTGGCGGCGGCAAGTGTGTTGCGGTATCAGAGTTTCGATTTGGTGGTGCTGGATATCGGCTTGCCCAAGCTCGATGGGTTGCGGGTGTTGGCTGGCATGCGTGAGCGGGGCGACACCACGCCGGTGTTGATGTTGACCGCACGCGATGGCATCGAAGACCGCGTGCAGGCGCTGGATGTCGGTGCGGACGACTACCTGGGCAAGCCGTTCGACTTTCGCGAGTTCGAGGCGCGTTGCCGCGTTTTGTTGCGGCGTAATCGCGGCAAGGCCAGCGAGGTGGTGCAGATCGGCGGCTTCGTC…	MRLLLVEDNADLADAIVRRMRRSGHAVDWQADGLAAASVLRYQSFDLVVLDIGLPKLDGLRVLAGMRERGDTTPVLMLTARDGIEDRVQALDVGADDYLGKPFDFREFEARCRVLLRRNRGKASEVVQIGGFVFDNAAHTLTLDGVPIELPNREYRLFEILIGRLGRVVGKDEIGNGLFGFDDDAGPNAIELYVGRLRRKLAAAPLRIVTVRGAGYKLEEADPHAPVEQGADG	XOC_3748	RR	Response regulator, OmpR family contains 1 Response_reg,1 Trans_reg_C	XCC3352	XC_0812	PXO_02407	XCV3611	XAC3483	_
GX_XOC3684	hpaR2	sigma-54-dependent Fis family transcriptional regulator; two-component system response regulator protein	ATGCCGCACATCCTGATCATCGACGACAACACGGCCGTTGCCACCGCGTTGGAAGTGCTGTTTTCGTTGCACGACATCGCGGCGCGGCACGCGCATTCGCCGCAGGCCGGGCTGGCGCTGCTGGATGAGCAGGCGTTCGATCTGGTGATCCAGGACATGAACTTCACCGCCGATACCACCTCCGGCGAAGAAGGCCAGGCGCTGTTCACCCAGCTCCGTCAGCGTCACCCGGACCTGCCGGTGATTCTGCTCACCGCCTGGACCCATCTGGGCAGCGCGGTGCGCCTGGTCAAGGCCGGCGCGGCCGATTACATCGCCAAGCCCTGGGACGACACCAAGCTGCTCACCACCGTCAATAACCTGCTGGAACTGTCCGAAGCACGCCGCGAACTGGAACGT…	MPHILIIDDNTAVATALEVLFSLHDIAARHAHSPQAGLALLDEQAFDLVIQDMNFTADTTSGEEGQALFTQLRQRHPDLPVILLTAWTHLGSAVRLVKAGAADYIAKPWDDTKLLTTVNNLLELSEARRELERRRERERRGREQLTQRYDLRGAVFADPASERAIALACQVARSDLPVLITGPNGSGKEKIAEIIQANSAAKHGPFIALNCGALPGELIEAELFGAEAGAYTGANKARAGKFEAADGGTLFLDEIGNLPLAGQMKLLRVLETGRYERLGSNRERHAKVRVISATNADLSAMIRDGSFREDLYYRLNTVEIALPALAERPGDIGPLADHFLAGEKPLSTQARDALQRHTWPGNVRELRNALQRAAVLAQGARIEASDLNLPRTAAPRPSA…	XOC_3908	RR	Response regulator, NtrC family contains 1 Response_reg,1 AAA_5,1 HTH_8	XCC0563	XC_3669	_	XCV3760	_	XALc_2900
GX_XOC3685	hpaS	two-component system sensor protein	ATGAGCCTGCGCATGTGGAACCGCTCTTTCACCTCTTCGCTGTTTTTACGCTTATTGCCCGTGCTCGCGCTGGCGGCCGCCTTGCCGTGGTTCATGGCGTACTGGCTGGACCGCGGCTGGCAAGTGGCGGCGACTTCGGTCGTCGTACTGCTGGCGGTGATGTGGTTCAGCCTCACCCGCGCTACAGCGCCGATGCGCTCGTTGTTTCGTGCGCTGGCCGGCACCACCAGCAGCTATCGCGATGGTGAGTACAACTTCGGGGTGTATTGGCACGGCAACGACGAACTGGCGCACCTGGTGCAGGCGCATTCCGAACTCGGCGATGTGTTGCGTGCGCAGCGTAGCCATCTGGTACAGCGCGAGTTGATGCTCGACACCATGCTGCAGAACACACCAGTG…	MSLRMWNRSFTSSLFLRLLPVLALAAALPWFMAYWLDRGWQVAATSVVVLLAVMWFSLTRATAPMRSLFRALAGTTSSYRDGEYNFGVYWHGNDELAHLVQAHSELGDVLRAQRSHLVQRELMLDTMLQNTPVAMLLVVAGGDGLRRIGFSNNAARKLLYDGRKLEGQHLDDVLGRMPAELRDALARGGDCLFAVREDGDDEEDEEDEEDEQIYHLSRRSFHINGRGHELLLIRTLTTELRRQEVQTWKKVIRVISHELNNSLAPIASLAHSGAELLRRERTDRLGTVFETIEERARHLEGFIRGYARFAKLPQPQLQMIEWAPFLERLRQQIPFQVEGTLTDVSSRIDTAQIEQALLNLLKNAHEACSDAQPPNSDVALRVTRVPQWLRIEVLDRGSG…	XOC_3909	HK	Histidine kinase, Classic contains 1 HAMP,1 HisKA,1 HATPase_c	XCC0562	XC_3670	_	XCV3761	XAC3643	XALc_2901
GX_XOC3720	cheY family	conserved hypothetical protein	GTGTCCGATGCGGTGCAGCGCATCCGCGAGGCGGCGCCTGACCTGGTGTTTTTGGATCTGCACATGCCCGGCACGTCCGGCTGGGACGCGCTGCGCGAAGCACGCGATGCGATCTCGGCACTGCCACCGATCATCGTGCTGACCGCCGACACGCGTACCGATTCGATGCGCGAGGCCAGCGCGGCCGGTGTCGCCGGCTCTCTGCCCAAACCGATCAACGCGCACGAGTTGCTGGCATTGCTCGCCCAGCACGCCAGCCATGCACGCCCCTGA	MSDAVQRIREAAPDLVFLDLHMPGTSGWDALREARDAISALPPIIVLTADTRTDSMREASAAGVAGSLPKPINAHELLALLAQHASHARP	XOC_3944	RR	Response regulator, CheY family contains 1 Response_reg	_	_	_	_	_	_
GX_XOC3730	stoS	two-component system sensor-response regulator hybrid protein	GTGATCTCCGATTTGAGCACTCCTTCTTCCAGCCCTTCGCTGGCTGCCGCCCTGCCGGCCGCCATCGCCGAGCCGTTTCTCGACCCGGCGATGTATCACGAAATCTTCCACAACATCGATGCCGGTTTCTGCGTCATCGACATGGTGTTCGACGGTGAGCAGGCGGTGGATTATCTGATCCGCACCACCAATGGCGCGTTCGAGCGCTACACCGGTCTGTCCACCAACGCACTGAACGTTTCCATTCGCGACCTGCTCCCTGAGCATGAGCAGGAATGGTTCGACCGCTACGGCCTTGTTGCCCGCACCGGCAACCGCATCCATTTCGAAATGCAGGCCAAGGCGCTCAAGCGCTGGTATTCGGTCGATGCGTTTCGCGTCGGGCGGCCGGAGCAGGGG…	MISDLSTPSSSPSLAAALPAAIAEPFLDPAMYHEIFHNIDAGFCVIDMVFDGEQAVDYLIRTTNGAFERYTGLSTNALNVSIRDLLPEHEQEWFDRYGLVARTGNRIHFEMQAKALKRWYSVDAFRVGRPEQGRVAILFMDITERKRVERELAESEARFSALADGLPMPVWVLDAQGVVRFVNSAYGEFFGLDISSGTVSAWSDLLHPDDLPTFQFELAASLQEQRGLRALVRARRHDGQWRWIEMTATPRYSADGRFIGLAGSSPDVTEQREIELAREQLLESERSARNEAESMARLKDEFLATLSHELRTPLTTILGWSELLLQRVEEGHPTYKGLSVIASSARAQKRLISDMLDLSSMLLGKVQLEVESLDLVEQVREALNTQELAAEGKDQILEL…	XOC_3954	HyHK	Histidine kinase, Hybrid contains 2 PAS_4,1 HisKA,1 HATPase_c,1 Response_reg	XCC3643	XC_3714	PXO_03078	XCV3804	XAC3683	XALc_2929
GX_XOC3744		two-component system sensor histidine kinase	GTGAAATTCATCTCAGTTTTTCGCTGGTTGCAGCCACCGACGTCCGCCAGTGCCAGCGACCATCGGCATGCGGCGTTCCTGCAAGTGTTGCTGGCGGCGATCGTGCTCTATACCGCCGGCGACCTCGGCTTGTTTCTCTACGTGGCTGGCGCTGCGGGCTTGCTGCGCCACACGGACCTGTTGTTTGCCCTGGTGGGTAGCGTGCTCACTGCGGTAGGCGCGGCGCTGGGCGTGTGGCGCGTGCGGCGCGGCGACAATGCGGGGGCGGTGCGGACTTACGTGGCCGCGACGTTGATCGGCGTGGTGGTCACCTATGTGCGGGTGGACATTTACGACCTGCTGACCAACCCCATGCCCTTGCTGGCGCTGGTACTCGCCGGCATGGTGCTGGGCAGTCGC…	MKFISVFRWLQPPTSASASDHRHAAFLQVLLAAIVLYTAGDLGLFLYVAGAAGLLRHTDLLFALVGSVLTAVGAALGVWRVRRGDNAGAVRTYVAATLIGVVVTYVRVDIYDLLTNPMPLLALVLAGMVLGSRALWRVFLLLAAAALLGVLAQVIWPVPWRSVRGNIGLGLVTVGAYLLITLSLDRTIAALRDSLLESEHRRRELEQLNRRLLQEMAERERVQEQLIHIQKMEALGRLAAGVAHDFDNLINVIIGYAQRRDALEGCGEAPLLKTLENIETASRRALTVSRRILNFGRAEPGRPSLFDARAALRDAEPTLRQLFGHDIRLESIAAGPPLWVLMDRDDLELVLLNIAANARDAMEGQGVFRIEGELREATVCLRFCDTGPGIAPHLLARIL…	XOC_3968	HK	Histidine kinase, Classic contains 1 HisKA,1 HATPase_c	_	_	PXO_03064	_	_	_
GX_XOC3745	ompR family	PhoP family transcriptional regulator	TTGTCTATCCGTGCTTCCCTACCCGATACGGACTCGCTGTTATCCGTCGCCGTTCTGGAAGACGACGCGCTGTTGCGCGAGGACATCCTCATTCCCGGGTTGCGCGAGTTCGGCTTTCGCGTCAGCGGCGCCGGAACCGCTGGCGAACTGTATCGGCTGATGCTGCAACAGGCCTTCGATCTGGTCGTGCTCGATCTTGGCCTTCCCGACGAAAGCGGATTGAGCGTGGTGACGTACCTGCGCTCGTTGTTCGCCGGACTGGGCATCGTCGTGTTGACCGGCAATCGCGGTCGCAGCGACCACGCGCGCGCCTTGCACGGCGGCGCCGACGCCTTCCTGCGCAAACCGACCGACCCGGAAATCCTCGCGCTGACCTTGCGCAACCTGGCACAGCGTCTA…	MSIRASLPDTDSLLSVAVLEDDALLREDILIPGLREFGFRVSGAGTAGELYRLMLQQAFDLVVLDLGLPDESGLSVVTYLRSLFAGLGIVVLTGNRGRSDHARALHGGADAFLRKPTDPEILALTLRNLAQRLRTANISVTTPSQAWRLQSDGWCLLAPDGTVMVLTSLERCLMRCLDAQRGQAIERETLVSVLEAATGDFDLHRLEMLIHRLRRKAARIASDQTPALPLLSSRGMGYLLAD	XOC_3969	RR	Response regulator, OmpR family contains 1 Response_reg,1 Trans_reg_C	_	_	PXO_03063	_	_	_
GX_XOC3771	lytTR family	transcriptional regulator	ATGAGCGCACTGCGTGCCGTGGTTGCAGAAGACGAAGCGTTGCTGCGGCAGTCGTTGCTGACCCTGCTGGCCGAGGTGTGCCCGCAGCTGCAGATCGTCGGCGACTGCGAAGACGGCGCCAGTGCGCTGGAAGTCATCGCCACGCAGCAGCCGGACGTGGCGTTTCTGGATAGCCGCATGCCCGGCCTCACCGGGATCGAGGTGGCGCGTGCGATGCGCCAGGTCAGCCCGCGCAGACAGGTGGTGTTCGTCACTGCCTACGACCAGTACGCCATCGACGCGTTCGAACACGGTGCGCTGGATTACTTGCTCAAACTCATCAGCCGCGAGCGCCTGCAGGCTGCCTGGCAGTGCGTGCAACAACGCGCCGCTGCCGGCCAGCCGGATGGCGCGCTGTTG…	MSALRAVVAEDEALLRQSLLTLLAEVCPQLQIVGDCEDGASALEVIATQQPDVAFLDSRMPGLTGIEVARAMRQVSPRRQVVFVTAYDQYAIDAFEHGALDYLLKLISRERLQAAWQCVQQRAAAGQPDGALLEALLQRLSARPAACSAAPPLAWLTASSGRETRLIALEEVAYFQADQKYTTVMTAAGEAVLRTPLRELLDVLDPQVFKQIHRSTIVNMKAVASVVRDDTGKGRLAMRGRSETLTVSQPFMSLFRGM	XOC_3996	RR	Response regulator, LytTR family contains 1 Response_reg,1 LytTR	XCC3676	XC_3747	PXO_03033	XCV3839	XAC3719	_
GX_XOC3772		histidine kinase	ATGCTCGCCGCGTCCCATCCCAACGCGCTGCCATCCGTGTCCGCCAGCGTGTTCCTGATCGTGCGTATCGTGTTCGCCTGGGCCGCCGCGTTGGTGGTGGCAGGGCTCATGTGGGCGCAGCTGTTCGGCGCCATCGGCCCGATCTTCGCATTGGCCTGCATGGTCCTGCTGACGCTGGCCTTGATGAGTTCGATCACCCATGTGCGGCGCGTTCGCCTGATCGCCGATCGGCTGGATCACACCACCTTGTCCACCCGTCAGCGCCGCCAGATCGAAGTGCCGCTGGATGTGCAGGCAAGCTTTGCGGTGACGGAAGAGGCGGTGCGTGCGCTGCCACGTGTGCAGGACATCGAGTGTGCGCCGGGCAGCCTGCTGATCCGTGCCAAGGTGCGCCGCATC…	MLAASHPNALPSVSASVFLIVRIVFAWAAALVVAGLMWAQLFGAIGPIFALACMVLLTLALMSSITHVRRVRLIADRLDHTTLSTRQRRQIEVPLDVQASFAVTEEAVRALPRVQDIECAPGSLLIRAKVRRIDPYEGRQLSRWNLFARFAITHNQILATIAPGQGTSSVTVLCEPDAGAWVDLFAVDEGSNYENAEAINRAVVRRVGEQRRDAQAAAEQSVMEKELAVARLNLLHAQVEPHFLYNTLASAHVLARTDPPRAEIMIGDLIQYLRRSLPSADGAIATLGEELERTQAYLEILRIRMGTRIALQVEVPYALRALPLPSMMLQTLVENAITHGLEAKPGGGTVWILARRHDDHATLTVADDGQGLNTHSQGTGIGLKNLRERLKLIYADKAT…	XOC_3997	HK	Histidine kinase, Classic contains 1 His_kinase,1 HATPase_c	XCC3677	XC_3748	PXO_03032	XCV3840	XAC3720	_
GX_XOC3776	cheBR	methyltransferase	ATGACCGACGACGAAATTTCCAGCACCGAGACCGCCCCTGACATCGCCGCGCAGCCGCCCTTATTCGTGCTGGGCGTGGGCGCCGCGCGGCTTGATGCAGACCGCTTGGCGGAATTGCTCGATGCGGTAGCAGGCGCTGCGACTCTGGCGATCATGCTGCTGCTGCGCGATCGCCAGTTGCTGGACGAGGCGCACTTGCGCGCATTGCTTGGTAAACAGGCAACGCTGTTGTCGGTGCCCTTCGATGGCGAGAAATTGCAGACAGGGCGCTTCTATCTACCGCCCGCCGATACCGCGGTCACGCTGGAGGAAGGGCGTATCCGCCTGCGGACATTGCCCAACGGCGAAAGCGACCACGGGTTGATCGACAGTTTCTTCGTGACGATGGCGCACGATCAG…	MTDDEISSTETAPDIAAQPPLFVLGVGAARLDADRLAELLDAVAGAATLAIMLLLRDRQLLDEAHLRALLGKQATLLSVPFDGEKLQTGRFYLPPADTAVTLEEGRIRLRTLPNGESDHGLIDSFFVTMAHDQDGNVIGLIVGRFDGDGTLGTAAIKECGGLALAVDDASLHGLDLRSANNPAAITDDILPLPQVAARIAAHMQRHHGFGHPVPLGLRNGSESDKLSQIAAILRNTTGHDFHGYKRATFLRRVQQRMQVAQVEMLEQYLHILRYRFDEPLQLFNDLLIGVTKFFRGRREFEFLAQQVIPRLLQGKHTGDSLRVWVLGCSTGEEAYSLAMLLRDHAETLDSAPRIQIFASDIDGRALATARVGRHASSIVGEVAPERLRRWFVKEGDTYV…	XOC_4001	HyHK	Probable incomplete histidine kinase contains 1 CheB_methylest,1 MeTrc,1 PAS_3,1 HWE_HK	XCC3686	XC_3757	PXO_03023	XCV3849	XAC3730	_
GX_XOC3778		two-component system response regulator protein	ATGCATGAGACTGCACTCACCGGCCGCCGCATTCTTGTGGTCGAGGACGATTTCTTGCTGGCCGAATCGCTCAACGACTTGCTGGTGGAAGCCGGCGTCCGCGTGCTGGGACCCGTGGGCAATGTGCCCGATGCGCTCTCGCTGGTGGCATCCGGTCAGGCCATCGATGGCGCGTTGCTGGATGTCAATGTGCGCGGCCACGCTGTGTTTCCGGTCGCCGATGCGTTGATGGAGCGCGGCGTGCCGTTTTCGTTCTGCTCCGGCTACGACCGCCACACCTTGCCAGCCCGCTTTGCGCATCTGTCCTACTGCATGAAGCCCTACAACCCACGTACGATCACCACCTTGCTCAGCCACCAGACCGAGCCGGCCAATCACTGA	MHETALTGRRILVVEDDFLLAESLNDLLVEAGVRVLGPVGNVPDALSLVASGQAIDGALLDVNVRGHAVFPVADALMERGVPFSFCSGYDRHTLPARFAHLSYCMKPYNPRTITTLLSHQTEPANH	XOC_4003	RR	Response regulator, unclassified contains 1 REC	XCC3687	XC_3758	PXO_03021	XCV3850	XAC3731	_
GX_XOC3779	xerR, xibR, xbmR	two-component system response regulatory protein; ATPase AAA	ATGGACCGTCTTTCCTGCGCCATCATCGACGACGACGTGGAGTTCTGCGATCAGGTGGTTGAACTCGCCACCGATAGCGGCTTCCGTGCCAAGGGCATCCACACCCTTGGCGAAGCCAGCCGCTGGCTGGACAGCAACTTTCCCGACCTGTTGGTGGTGGATGTTGGCCTGCCAGACGGCAGCGGTTTCGATCTGATCGAACGGCTCGACCCGGATCACACTCCACAGATCGTCGTGGTGTCGGGCGATTACGCGCGTGAAACCCAGGGCCGTGCGCAGCAGTTCGGGGTCAGCGAATTCTTGACCAAGCCATTTGCGCCGGAACGCCTGGAGCGTGTGCTTGGCGGACTGCGCGAAGCGCAACAAGGCAACCTAGGCATCGTTGGCAAAAGCGACAGC…	MDRLSCAIIDDDVEFCDQVVELATDSGFRAKGIHTLGEASRWLDSNFPDLLVVDVGLPDGSGFDLIERLDPDHTPQIVVVSGDYARETQGRAQQFGVSEFLTKPFAPERLERVLGGLREAQQGNLGIVGKSDSIVMLRKEIVRVAPTDLNVLVTGETGTGKDLVARAIHRVSGRSGRFVPVNCGAIPEELLASQLFGHERGSFTGADRRHAGFLEQAAGGTLFLDEIGEMPKRLQVYLLRAIESRSFMRVGGNEEIALDARVVAATHQHVQREQAVLREDLFYRLNEYPIQVPPLRERRGDARLLGLRVIDELNIKYGKRKLPTKSLLRYLACHAWPGNVRELRSFIHYLYLRSDGDLLSAPDVEQAVPQADEDGLLIPAGWTMRQAEDAMIESALART…	XOC_4004	RR	Response regulator, NtrC family contains 1 Response_reg,1 AAA_5,1 HTH_8	XCC3689	XC_3760	PXO_03020	XCV3852	XAC3733	_
GX_XOC3947	vieA2	two-component system response regulator protein with GGDEF and EAL	ATGGCCGCCCGAGATCCGGTTGTTTCCACCACACGTGACGACACCGCCACGCGTAATCGTCCACTGCGCGCCGAGACCCCGCCGGCCGATCACTGGCGTCGCTGGGCCGACGAGGCTGCCGCGACCTCTGACGATGCCGCGCCGGTGAGCGCGACCATCATTCCTGCGCGTGCCGTTGCAGCTGCGCTACGGTCGGCTGCCCCCGTGGCCGCGCCGCGCGCGGCAGCCGCGGTCGGCAGGGCGCGTGCCGCATCGGCATCGGCGGCCACCGCGCCGCCAACCTCCACCGCTGCGCCACGCGACGGCGACGACAACGTCGCGGCCGATGCGCCGTATCGCGTGCTCATCGTCGAAGACGATCGCTCGCAGGCCTTGTTCGCGCAAAGCGTGCTGCACGGC…	MAARDPVVSTTRDDTATRNRPLRAETPPADHWRRWADEAAATSDDAAPVSATIIPARAVAAALRSAAPVAAPRAAAAVGRARAASASAATAPPTSTAAPRDGDDNVAADAPYRVLIVEDDRSQALFAQSVLHGAGMHAQVEMTPANVPQAIQDYHPDLILMDLHMPELDGIRLTTLIRQQPGQQLLPIVFLTGDPDPERQFEVLDSGADDFLTKPIRPRHLIAAVSNRIRRARQQALQQAGEQISVRSNPETGLPTHGHVMDLLADALERKQSGGLFFIEIASALGLRERYGYAAYERLMTQAGHRLASAAQPYPLARLNDNSFLLLAVGMPEASLEQQALEIRQRLSANGFQVREEESVHVRCAVGVAPLGLGFDDTESALEAVERTALQARLRSDGV…	XOC_4190	RR	Response regulator, VieA family contains 1 Response_reg,1 EAL	XCC0484	XC_0496	PXO_02944	XCV0529	XAC0495	XALc_0298
GX_XOC3948		two-component system sensor-response regulator hybrid protein	GTGAGGGCGCAGACAGGAGGCCTCCGCGCCTGGTGTATCGCAGCAACGCTGGCGGCGCTCACGGCAGCGTTGGCGGCAGGTCTGCAGTGGTCTTCGCTGCAAGGCCCCTGGCGCGCGATCACCGCGGTGGCGGCAGTGCTGGCAGTGGTGTGCGGCATTTGCGCCGCGGCTGCCGCCTACCGGGCCGCAGCTGCGCAGCACGCCTTGGCGCAGCGCCTGGAAGAGGCTGAGCGGGCCCGCGAACGCTTGCAGCAGGAACTGCAGCGCCACGGCAAACTCGAACAGGAACTATTGCGCGCCAAACAGGCTGCTGAAGCCGCCACGCTGGCCAAGGGCGAATTCCTGGCCACCATGAGCCACGAGATCCGCACCCCGCTTAACGGCATCATTCCGATGCTG…	MRAQTGGLRAWCIAATLAALTAALAAGLQWSSLQGPWRAITAVAAVLAVVCGICAAAAAYRAAAAQHALAQRLEEAERARERLQQELQRHGKLEQELLRAKQAAEAATLAKGEFLATMSHEIRTPLNGIIPMLELISSGQLSLDQRDMLQTATSSSLQLLRIVDDILDYSKLEANKLELEITTFNLRELLNGVVQLLQRTAEGRQLRLSLDIEPSVRLLVRGDPIRLRQVLGNLIGNAIKFTERGSVDIQLRRLGETRAQHLLRFQVRDTGIGIAPDQQARLFRSFAQADASTTRLYGGTGLGLAICKRIIDLMGGRIGVESEPGRGSTFWFEIPLLKVIGDLQQATGADAVRVMVISSDARLSQRLKRLLDSWGVSHVLMETTQEALERVRRHSDTEG…	XOC_4191	HyHK	Histidine kinase, Unorthodox contains 1 HisKA,1 HATPase_c,1 Response_reg,1 Hpt	XCC0483	XC_0495	PXO_02943	XCV0528	XAC0494	XALc_0297
GX_XOC4068	phoQ	two-component system sensor protein PhoQ	GTGCCGGGCCGCTCCAAGTGGTATAGACGCTGGCGGCCGCGCTCGTTGCAGGCCCGCCAGCTGCTGGCCGCCAGCCTCAGTCTGGTGGCCTTCCTGGCGCTGGCGGGTTACGCGCTGGATGTGGCGTTTGCCGACACCGCCGAAAAGAATCTGCGCGAGCGGCTGAAGAACTACGCTTCCGCGTATGCGGCCAATATCGATTTCGTACGGGACGGCTCGCTGTACATCGGCGGGCAACCGCCCGACCCGCGTTTCGATGTGCCTGGCGGCGGGCTCTATGTCGAAGTTGTACGTCCCGACGAAAGTTGGACCTCGATGTCGGCCGAAGGCCCGAATATTCCGCACGGCCGCATGCTGGAGCCGCGCCAGGAAGAGTTCATCGGCCCGCTGGAAATGACC…	MPGRSKWYRRWRPRSLQARQLLAASLSLVAFLALAGYALDVAFADTAEKNLRERLKNYASAYAANIDFVRDGSLYIGGQPPDPRFDVPGGGLYVEVVRPDESWTSMSAEGPNIPHGRMLEPRQEEFIGPLEMTQIDGSLGQLYRYGLGVSYVEREHGGEIPYTIYVMEDARSMGAQLRVFRGAVWFYLGSAGVVLLVLQAFILQWSLRPLRRVINELTKVQRGEIQRMSEQHPRELEPLTDSINAFIESERDNLERQRNTLADLAHSLKTPIAVLRTQLDSGASERDLHEEMDVQLRRMNDLVSYQLARAASSGHKLFAAPLPIEPTAEEIVRGLEKVYSVKGVLCEFDISPEARFHGEPGDLQELLGNLLENGFKWARSRVLLTAQPGPTTGSRRAGL…	XOC_4318	HK	Histidine kinase, Classic contains 1 HAMP,1 HisKA,1 HATPase_c	XCC3942	XC_4030	PXO_02837	XCV4115	XAC4022	XALc_0246
GX_XOC4069	phoP	two-component system regulatory protein PhoP	ATGCGTATCCTTTTGGTCGAAGACGAAGCTCCGCTGCGCGAAACCCTTGCGGCGCGTCTGAAGCGCGAAGGTTTTGCGGTTGACGCTGCACAGGACGGCGAAGAAGGCCTCTACATGGGCCGTGAAGTGCCGTTCGACGTTGGCATCATCGATCTTGGCTTGCCCAAGATGTCGGGCATGGAGCTGATCAAGGCCCTGCGCGATGAAGGCAAGAAATTTCCGGTGCTGATCCTGACCGCGCGTTCGAGCTGGCAGGACAAGGTCGAAGGCCTCAAGCAGGGTGCCGACGATTACTTGGTCAAGCCGTTCCATGTCGAAGAGCTGCTGGCGCGCGTCAACGCGTTGTTGCGACGTGCTGCTGGCTGGAGCAAGCCTACGCTGGAATGCGGTCCGGTCGCG…	MRILLVEDEAPLRETLAARLKREGFAVDAAQDGEEGLYMGREVPFDVGIIDLGLPKMSGMELIKALRDEGKKFPVLILTARSSWQDKVEGLKQGADDYLVKPFHVEELLARVNALLRRAAGWSKPTLECGPVALDLAAQTVSVNGANVDLTSYEYKVLEYLMMHAGELVSKADLTEHIYQQDFDRDSNVLEVFIGRLRKKLDPDGELKPIETVRGRGYRFAIPRTEG	XOC_4319	RR	Response regulator, OmpR family contains 1 Response_reg,1 Trans_reg_C	XCC3943	XC_4031	PXO_02836	XCV4116	XAC4023	XALc_0245
GX_XOC4107	baeS	sensor protein BaeS	GTGCCAACGCTGGAGCACAACGAACGCGCACGGGGCGCGTTTATGTCAGACATCTCGCACGCGCTGCGCACACCGCTGGCGGTGCTGCGCGCCGAACTGGACGCGCTGCAGGACAGCATCCGGCCGATGACACCCAACTCACTGGGGTCGCTGCACCAGCAGGTCGGCCAACTCGGCCAACTGATCGAATACCTGTACGACGTGTCGCTGACCGACGTCGGCGCACACCGGTCGATCTGGCGGTGA	MPTLEHNERARGAFMSDISHALRTPLAVLRAELDALQDSIRPMTPNSLGSLHQQVGQLGQLIEYLYDVSLTDVGAHRSIWR	XOC_4357	HK	Phosphotransfer protein contains 1 HisKA	_	_	PXO_03762	_	_	_
GX_XOC4108	smeS, baeS	truncated two-component system sensor protein	ATGCTGGACGGCATGCGTGCGCGCTTTGCCAGCGCGCAGCTGCAGGTGCAGGCGCAGATCGAGGCCGGCCCGCTGCAGGTGGATGGCGATGAACGCCGCCTGCAGCAGCTGCTCGGCAACCTGCTGGAAAACACGCTGCGCTACGCCGACGCCGGCGGCACCGTACAGCTGCGCTGCGTCCGCCACGGCGCGCTGCTGGAATTGGTGGGCGAAGACAGCGCGCCGGGCGTGGAGGCGGACAAGCACGCGCGCCTGTTCGAACGCTTCCACCGCACCGAGGCCTCGCGCAATCGCGCCAGCGGCGGCAGCGGTCTGGGCCTGGCGATCTGCCGCAACATCGCCGAGGCGCATGGCGGTGCGATCAACGCGCAGGCCTGCGCACTGGGCGGTTGA	MLDGMRARFASAQLQVQAQIEAGPLQVDGDERRLQQLLGNLLENTLRYADAGGTVQLRCVRHGALLELVGEDSAPGVEADKHARLFERFHRTEASRNRASGGSGLGLAICRNIAEAHGGAINAQACALGG	_	HK	Histidine kinase, Classic contains 1 HAMP,1 HisKA,1 HATPase_c	_	_	_	XCV0335	XAC0326	XALc_2174
GX_XOC4109	smeR, baeR	two-component system response regulator protein	ATGAGCAGCCTGCCCCCGATCGGGCACGTGCTGATCGTCGAGGACGAACCGCGCCTGGCTGCGGTGGTGGGCGCGTACCTGCACGCGGCCGGCTATTCGCACGACTGGATCGCCGATGGCGTGCAGGCGCTGGGCGCGTTCCGCGCGCAGAAGCCGGATCTGGTGCTGCTAGACCTGATGCTCCCCAATCGCGACGGTCTGGAAATCTGCCGCGACCTGCGCAAGGAAAGCGCGGTGCCGGTCATCATGGTCATCGCGCGTGTGGAAGAGATCGAGCGCCTGCTGGGTGTGGAGATCGGCGCCGACGATTACATCTGCAAGCCATTCAGCCCGCGCGAAGTGGCTGCGCGCGTCCAGGCGGTGTTGCCCCGCCATCGCCACGATCCCCACGGCACACCG…	MSSLPPIGHVLIVEDEPRLAAVVGAYLHAAGYSHDWIADGVQALGAFRAQKPDLVLLDLMLPNRDGLEICRDLRKESAVPVIMVIARVEEIERLLGVEIGADDYICKPFSPREVAARVQAVLPRHRHDPHGTPAPGLHIDEDACRASVDGRALHLAQVAFCLLRTLAAAPGRVYSREHRMGRLSADHRSVTDRTVDSHVKNLRRKLADGEDWVRSVSGAGYRVEPSFGIRDWRFLRAAATRLQR	XOC_4359	RR	Response regulator, OmpR family contains 1 Response_reg,1 Trans_reg_C	_	_	PXO_03764	XCV0334	XAC0325	_
GX_XOC4387		two-component system sensor protein	ATGGGTCCACTGCCTCCCGCATTACGCGCCGATATCGCGCGTGTTGGCCGGCTCTCGTCGGTCCCGGACATATTGACCGTTCTCACCCGCCTGACCGGCATGGGGTTCGCTGCTGTCGCGCGCGTCACCGAAGCACGCTGGATCACCTGCCAGGTGCACGACACGTTGTCCCTCGGCCTGCGGCCGGGTGACGAACTTCCGCTGGCCACTACCTTTTGTGACAGCGTGCGGGTCAGGGGCAACTCGGTGTGGTTTGGGCATGCATCGGACGACCCGGTCTATCGCGAGCATCCCTCGCCGCGGCTCTACGGCTTCGAAAGCTACGTCTCGGTGCCGATCAAGTTCGACGACGGCAGCGTGTTCGGCACCTTGTGCGCACTGGATCCGCAGCCGCGCGTG…	MGPLPPALRADIARVGRLSSVPDILTVLTRLTGMGFAAVARVTEARWITCQVHDTLSLGLRPGDELPLATTFCDSVRVRGNSVWFGHASDDPVYREHPSPRLYGFESYVSVPIKFDDGSVFGTLCALDPQPRVVDAPLVEKVELLAQLLAAQIQAEQRAEESALESRRARSELGRVGASARLREEFIGILAHDLRNPLQSMHAVVDVLSIDQLNQHYGGSIRSMQRSLRRMEELIDFACDFARGIERDWLQLDYGDGSDLLDALSQVVDETRAAYPNQVLSTHVAIDEPVHGDAIRLAQMFGSLMINAVVQGPQSSLIKAVAVTEQGRLRIEVCNLDGIDPRRLDILHASTHVHADGRALPEVDLGLHMAAQIAKAHQGELRIISGKQGTCFRVELACA…	XOC_4652	HK	Histidine kinase, Classic contains 1 GAF,1 HisKA,1 HATPase_c	XCC4144	XC_4236	PXO_03623	XCV4386	XAC4283	_
_		_	_	_	_	HK	Histidine kinase, Classic contains 1 HisKA_3,1 HATPase_c	XCC0108	XC_0113	_	XCV0114	XAC0135	_
_	narL family	_	_	_	_	RR	Response regulator, NarL family contains 1 Response_reg,1 HTH_LUXR	XCC0109	XC_0114	_	XCV0115	XAC0136	_
_		_	_	_	_	HyHK	Histidine kinase, Hybrid contains 1 CHASE3,1 HisKA,1 HATPase_c,1 Response_reg	XCC0825	XC_3405	PXO_04605	XCV0934	XAC0897	_
_		_	_	_	_	HyHK	Histidine kinase, Hybrid contains 1 Response_reg,1 HisKA,1 HATPase_c	XCC1182	XC_3060	_	XCV1329	XAC1279	_
_		_	_	_	_	HyHK	Histidine kinase, Hybrid contains 1 GAF,1 HisKA,1 HATPase_c,3 Response_reg	XCC1185	XC_3057	_	XCV1332	XAC1283	_
_	bfdS	_	_	_	_	HK	Histidine kinase, Classic contains 1 PAS,1 HisKA,1 HATPase_c	XCC1186	XC_3056	_	XCV1333	XAC1282	_
_	bfdR	_	_	_	_	RR	Response regulator, CheY family contains 1 Response_reg	XCC1187	XC_3055	_	XCV1334	XAC1284	_
_	cvgSY	_	_	_	_	HyHK	Histidine kinase, Hybrid contains 2 PAS_4,1 PAS,1 PAS_3,1 HisKA,1 HATPase_c,1 Response_reg	XCC1652	XC_2579	_	XCV1705	XAC1669	_
_		_	_	_	_	RR	Response regulator, CheY family contains 1 Response_reg	XCC1653	XC_2578	_	_	XAC1670	_
_		_	_	_	_	HK	Histidine kinase, Classic contains 1 GAF,1 HisKA,1 HATPase_c	XCC2030	XC_2153	_	_	_	_
_	cheY family	_	_	_	_	RR	Response regulator, CheY family contains 1 Response_reg	XCC2053	XC_2130	_	_	_	_
_		_	_	_	_	HK	Histidine kinase, Classic contains 1 HisKA_3,1 HATPase_c	XCC2179	XC_1939	_	XCV2188	XAC2167	_
_	pilR	_	_	_	_	RR	Response regulator, unclassified contains 1 Response_reg,1 AAA_5	XCC2590	XC_1528	_	_	_	_
_		_	_	_	_	HK	Histidine kinase, Classic contains 1 HAMP,1 HisKA,1 HATPase_c	XCC2592	XC_1526	_	_	_	_
_	creB	_	_	_	_	RR	Response regulator, OmpR family contains 1 Response_reg,1 Trans_reg_C	XCC2695	XC_1419	_	XCV3015	XAC2855	_
_		_	_	_	_	HK	Histidine kinase, Classic contains 1 HisKA_MA, 1 HATPase_c	XCC2995	_	_	_	_	_
_	ompR family	_	_	_	_	RR	Response regulator, OmpR family contains 1 Response_reg,1 Trans_reg_C	XCC3893	XC_3981	_	XCV4068	XAC3974	XALc_1768
_		_	_	_	_	HK	Histidine kinase, Classic contains 1 HAMP,1 HisKA,1 HATPase_c	XCC3894	XC_3982	_	XCV4069	XAC3975	_
_	desR	_	_	_	_	RR	Response regulator, NarL family contains 1 Response_reg,1 HTH_LUXR	XCC3909	XC_3997	_	XCV4086	XAC3993	XALc_0262
_	desK	_	_	_	_	HK	Histidine kinase, Classic contains 1 HisKA_3,1 HATPase_c	XCC3910	XC_3998	_	XCV4087	XAC3994	_
_		_	_	_	_	RR	Response regulator, PleD_VieA family contains 1 Response_reg,1 PAS_4,1 GGDEF,1 EAL	_	_	PXO_00403	XCV2595	XAC2398	XALc_1101
_		_	_	_	_	RR	Response regulator, CheY family contains 1 Response_reg	_	_	PXO_01488	XCV2090	XAC2158	_
_		_	_	_	_	HyHK	Histidine kinase, Classic contains 1 HisKA_MA, 1 HATPase_c	_	_	_	XCV1079	XAC1074	_
_	lytS	_	_	_	_	HK	Phosphotransfer protein contains 1 His_kinase	_	_	_	XCV2111	XAC2142	_
_	lytT	_	_	_	_	RR	Response regulator, LytTR family contains 1 Response_reg,1 LytTR	_	_	_	XCV2112	XAC2141	_
_		_	_	_	_	HyHK	Histidine kinase, Hybrid contains 1 HisKA,1 HATPase_c,1 Response_reg	_	_	_	XCV3793	XAC3673	_
_	narL family	_	_	_	_	RR	Response regulator, NarL family contains 1 Response_reg,1 HTH_LUXR	_	_	_	XCV1654	XAC1612	XALc_1742
_		_	_	_	_	HK	Histidine kinase, Classic contains 1 His_kinase,1 HATPase_c	_	_	_	_	XAC2670	XALc_1280
_		_	_	_	_	HK	Histidine kinase, Classic contains 1 PAS_4,1 HisKA,1 HATPase_c	_	_	_	_	XAC3273	_
_	cheY family	_	_	_	_	RR	Response regulator, CheY family contains 1 Response_reg	_	_	_	_	XAC3274	_
_	rcsC	_	_	_	_	HyHK	Histidine kinase, Unorthodox contains 1 HisKA,1 HATPase_c,1 Response_reg,1 Hpt	_	_	_	_	_	XALc_1303
_	narL family	_	_	_	_	RR	Response regulator, NarL family contains 1 Response_reg,1 HTH_LUXR	_	_	_	_	_	XALc_1304
_	tctE	_	_	_	_	HK	Histidine kinase, Classic contains 1 2CSK_N,1 HisKA,1 HATPase_c	_	_	_	_	_	XALc_1769
_	narL family	_	_	_	_	RR	Response regulator, NarL family contains 1 Response_reg,1 HTH_LUXR	_	_	_	_	_	XALc_1787
_	pleD	_	_	_	_	RR	Response regulator, PleD family contains 1 Response_reg,1 GGDEF	_	_	_	_	_	XALc_2100
_		_	_	_	_	HyHK	Histidine kinase, Unorthodox contains 1 CHASE,3 PAS,1 PAS_3,1 HisKA,1 HATPase_c,2 Response_reg,1 Hpt	_	_	_	_	_	XALc_2101
_	cheA	_	_	_	_	HyHK	Histidine kinase, CheA contains 3 Hpt,1 H-kinase_dim,1 HATPase_c,1 CheW,1 Response_reg	_	_	_	_	_	XALc_2238
Note: * The annotated TCS genes are from the draft genome sequence of Xanthomons oryzae pv. oryzicola strain GX01, sequenced in our Lab. ** The basic data of TCS genes of other Xanthomonas species are from the P2CS Database (www.p2cs.org). *** The abbreviations in colomn of TCS Class: HK, histidine kinase; HyHK, hybrid histidine kinase; PP, phosphotransfer protein contains 1 HisKA; RR, response r…
